# Supplementary material for: miR-125b Acts as a Tumor Suppressor in Breast Tumorigenesis via Its Novel Direct Targets ENPEP, CK2-α, CCNJ, and MEGF9
Source: PLoS One. 2013 Oct 3;8(10):e76247. doi: 10.1371/journal.pone.0076247 (PMC3789742; doi:10.1371/journal.pone.0076247)
Supplement: Table S1 — Description of primers used in this article. (XLS) [file pone.0076247.s006.xls]

## Sheet: Hoja1
SUPPLEMENTARY TABLE 1
Primers to clone miR-125b
F-125b	5'-CGGGATCCATTTTGCCCAAATCTTGAAA-3'
R-125b	5'-CGGAATTCACCAGGCAGATGAGTTCCAC-3'
Primers to clone 3'-UTR
F-CK2-α	5'-GCTCTAGATGTCTCCTGATGCCTGAGCAG-3'
R-CK2-α	5'-TTTATTTAGCGGCCGCAATTCCAACACTGGATCTTTC-3'
RP-CCNJ	5'-CAATTATTGCGGCCGCCAGTTAATACTGGTACAGT-3'
LP-CCNJ	5'-CTGTGGTCTAGACTGGGCCTAATGTTGGCTTC-3'
F-ENPEP	5'-GGAATTCATGAACTTTGCGGAGAGAGAG-3'
R-ENPEP	5'-CCGCTCGAGTTAACCACTCTCAAG-3'
F-MEGF9	5'-CGGGATCCATGAATGGCGGAGCCGAG-3'
R-MEGF9	5'-CGGAATTCTTAGGCTTTGTAGTTATGTATGGGCGTCGTCAGGGTC-3'
Primers to clone mutant 3'-UTR
F-MEGF9(416)	5'-CTTCATCTCCATTCCTGAAACATTTTTTTTAAAACAGTGCGCCCCGTTATATTCGTTTTACTATACAAAAGGACATCATTGAGGA-3'
R-MEGF9(416)	3'-GAAGTAGAGGTAAGGACTTTGTAAAAAAAATTTTGTCACGCGGGGCAATATAAGCAAAATGATATGTTTTCCTGTAGTAACTCCT-5'
F-MEGF9(654)	5'-GCAGCATTGGGGAGCAGGAGGCTGATGGTCCTCACTGAATTCTCAGTGTAAATGATAAATTGTCTAAAAATAAG-3'
R-MEGF9(654)	3'-CGTCGTAACCCCTCGTCCTCCGACTACCAGGAGTGACTTAAGAGTCACATTTACTATTTAACAGATTTTTATTC-5'
F-MEGF9(1721)	5'-CATCCCTTTATAGGAGACCCCTAAGTTGTTACTCCACTTTGGAGATGATGTTCTGGAGGGAGTACAA-3'
R-MEGF9(1721)	3'-GTAGGGAAATATCCTCTGGGGATTCAACAATGAGGTGAAACCTCTACTACAAGACCTCCCTCATGTT-5'
F-ENPEP (202)	5'-CCTTTAAATTGTTCCTCTTTGTTTATGAAGAAAGATACTAATAGAGTACTTAATATAGCGCTCCATTCCTTCTAAGTGTACTTCATAAGATATT-3'
R-ENPEP (202)	3'-GGAAATTTAACAAGGAGAAACAAATACTTCTTTCTATGATTATCTCATGAATTATATCGCGAGGTAAGGAAGATTCACATGAAGTATTCTATAA-5'
F-CCNJ (714)	5'-TTTTTCCCTAAGTGATCAACATCAAATTTTTAGAATTAAAATACATTTAATCTAGAGAATTTGTACTACTTGGAAACAC-3'
R-CCNJ (714)	3'-GGGATTCACTAGTTGTAGTTTAAAAATCTTAATTTTATGTAAATTAGATCTCTTAAACATGATGAACCTTTGTGAATTG-5'
F-CK2-α(210)	5'-GCTGATTTTCTTTTTTCTTTTTTTTTTTAACTCGAACTTTTCATAAATACTGGGATTCCCTGAAAAATTACC-3'
R-CK2-α(210)	3'-CCGACTAAAAGAAAAAAGAAAAAAAAAAATTGAGCTTGAAAAGTATTTATGACCCTAAGGGACTTTTTAATGGACG-5'
F-CK2-α(450)	5'-TCGTGCTCTTCTCCAGAGATTACAAAAATGTAGCTAATACTGGGAGGCAGGAAGAAAGG-3'
R-CK2-α(450)	3'-GCACGAGAAGAGGTCTCTAATGTTTTTACATCGATTATGACCCTCCGTCCTTCTTTC-5'
