# Supplementary material for: miR-125b Acts as a Tumor Suppressor in Breast Tumorigenesis via Its Novel Direct Targets ENPEP, CK2-α, CCNJ, and MEGF9
Source: PLoS One. 2013 Oct 3;8(10):e76247. doi: 10.1371/journal.pone.0076247 (PMC3789742; doi:10.1371/journal.pone.0076247)
Supplement: Table S2 — Row data from miRNA arrays. The results from the miRNA arrays for all miRNAs are shown for each patient (T, tumor). Pools of normal tissue (N) are also indicated (pool A, pool B, and pool C). Fold-change (FC) values are shown for each miRNA, as well as the p value and p-adjusted value, as described in the Materials and Methods. A logarithmic scale for the T/N ratio is shown. (XLS) [file pone.0076247.s007.xls]

## Sheet: WorkSheet
962	54	2	4	2
70
80
90
100
110
120
130
140
150
155
160
165
170
180
190
200
210
220
235
255

## Sheet: Row data View
	SUPPLEMENTARY TABLE 2
T 1	T 2	T 3	T 4	T 5	T 6	T 7	T 8	T 9	T 10	T 11	T 12	T 13	T 14	T 15	T 16	T 17	T 18	T 19	T 20	T 21	T 22	T 23	T 24	T 25	T 26	T 27	T 28	T 29	T 30	T 31	T 32	T 33	T 34	T 35	T 36	T 37	T 38	T 39	T 40	T 41	T 42	T 43	T 44	T 45	T 46	T 47	T 48	T 49	T 50
-0.0104098	0.0150465	0.0255146	-0.0329111	0.0233875	0.0160651	-0.00392552	0.018379	0.0305397	0.0349413	0.0466086	0.0268473	0.0160959	0.0179769	-0.0206717	-0.0347948	0.0129656	0.0296054	-0.0109398	-0.033485	0.00909145	0.0213223	-0.0101407	0.0143171	-0.0133744	0.0659434	-0.0082549	0.0089635	0.00580084	0.0265682	-0.00741721	-0.000628702	-0.0121297	-0.0296081	-0.0244349	0.0366351	-0.0159037	0.00931439	-0.014414	-0.00797322	-0.0247253	-0.0153441	0.00971665	0	0.0130584	-0.00577853	-0.0245371	-0.0538322	-0.000313492	-0.0359807
-0.0402263	-0.0378001	-0.0230518	0.0128156	0.00961151	0.0213234	-0.0302557	-0.0647186	-0.0271118	0.0099211	-0.0205808	-0.0370867	0.0249256	0.0297784	-0.0110173	0.0229996	0.100443	0.0591141	0.0366148	0.151623	0.0261234	-2.63446e-05	-0.0349008	-0.00738911	0.0672563	0.0151997	-0.0279838	-0.00534775	-0.00410777	-0.0406726	-0.0253489	0.0104416	0.0231141	0.00147693	0.0058856	-0.00406574	-0.0265971	0.0304267	0.0170948	-0.0149611	0.0125714	0.037481	-0.000247495	-0.0344052	-0.056095	-0.0162693	0.12556	0.0315195	0.0254646	0.0318461
-0.0125601	0.0348323	-0.041268	-0.0147459	0.00745322	-0.0109874	-0.0217294	-0.0214897	0.0532999	-0.00223448	0.030294	0.0147737	0	0.0215196	0.0115313	0.0108107	-0.00592179	-0.0518967	-0.014313	-0.00358841	0.0336052	0.00327073	0.161615	0.0369942	0.00646721	0.0699122	0.0160169	-0.0053328	-0.0637017	0.014938	-0.0149021	-0.0159726	0.299653	-0.000679054	0.0135343	0.394899	-0.00491471	-0.0279962	-0.00120376	0.162154	-0.0179415	0.000847191	0.000512496	0.069696	0.0191734	-0.00705106	-0.0513291	0.119059	-0.036822	-0.0108329
-0.0182947	0.0340549	-0.0115206	-0.0570578	-0.00803841	-0.0285696	-0.0217417	0.00271457	-0.00953426	0.00667566	-0.0184821	0.0253718	0.0199669	0.0433968	0.00536022	-0.0470993	-0.0124533	0.0097429	-0.0317509	-0.00668251	0.0214525	-0.0115877	0.00625088	0.0426518	0.0276857	-0.000111129	0.0100683	0.00274281	0.0178762	0.0606726	-0.0175534	0.0479279	0.0141272	-0.00823191	-0.014809	-0.00478269	-0.0271197	0.0466501	0.0432127	0	-0.0368453	-0.0195148	0.0211735	-0.0100645	0.0120193	-0.00432866	-0.00364189	0.00932045	-0.00362488	0.0128468
-0.00653003	0.0251137	-0.0111583	0.0373128	0.00445921	0.00385598	-0.01155	-0.0143748	-0.0263767	-0.000998693	0.0223577	0.0212208	0.00664363	-0.028191	0.0145189	0.0214994	-0.00775061	0.00646723	-0.0339369	-0.00626509	0.000872187	-0.0152803	0.0251597	0.0065073	-0.000707819	-0.00281833	0.0206964	0.0269696	-0.0143451	0.00632389	-0.00503449	0.0267821	-0.0165792	0.0165078	-0.0142679	0.0236105	-0.0100581	0	0.006202	-0.0387907	-0.0215883	0.00416807	-0.00992363	0.0324256	-0.00362186	0.0344103	-0.00295267	0.0101495	0.00906472	-0.000886061
-0.00606597	-0.0229004	-0.00980833	-0.0350947	0.0034317	0.0205698	0.0209691	-0.028647	0.000232058	0.00454173	0.00869446	-0.0280254	-0.0302018	0.0148957	-0.0289491	0.022945	-0.0290319	-0.000976638	0.0355927	-0.0179448	0.0091217	0.0123515	0.00567977	-0.0218268	0.00147291	-0.0165031	0.0118769	0.000403944	-0.0545564	0.00495916	-0.00757063	-0.0117289	0.01332	-0.0135446	0.0108218	-0.00120132	0.00316912	0.00926461	-0.0359378	0.00168264	0	-0.0402576	0.00635906	0.0203304	0.00717627	-0.0010291	-0.0381251	-0.00544708	-0.00192124	0.000888592
-0.0517261	-0.0575812	-0.0349116	-0.071333	-0.0301039	-0.0461333	-0.0554356	-0.0163499	-0.105838	-0.052252	-0.0298997	-0.0299862	-0.00144947	-0.0374857	-0.0653156	-0.00201398	-0.0505735	-0.0508601	-0.0073418	-0.0250627	-0.0528344	0.00708622	0.00961261	0.0384556	-0.0196674	0.0143745	0.0561598	0.0266952	-0.0102991	0.0349949	0.0291268	0.0216822	0.0504197	0.0565587	0.0508026	-0.0150041	0.047536	0.0286849	0.00736851	0.0209435	0.0718535	0.0148978	0.0402728	0.00363149	0.135639	0.0126331	0.02553	0	0.0162565	0.00590905
-0.0160799	0.0240803	0.0500349	-0.0215166	0.000869002	0.01851	0.0263282	0.0363131	-0.0127485	0.00397257	0.0158325	-0.0237236	0.0174408	0.0248882	-0.013093	0.00618054	-0.0100623	0.0112341	0.0102882	0.0223517	0.0435175	0.0156553	-0.000188879	-0.019987	-0.0155594	-0.00116077	-0.00454293	-0.0229515	-0.0183558	0	-0.0111769	-0.0131609	0.0652573	-0.00774293	-0.0239712	0.026595	-0.0122044	0.0152927	0.0122754	0.00411163	-0.00287655	-0.0119956	-0.00577865	0.0417377	-0.0194697	-0.0193245	0.015806	-0.0145561	-0.00774367	0.023985
-0.0173366	0.0168595	0.0157302	-0.0458221	0.0151426	0.00413984	0.0051072	0.0267599	-0.00193071	0.0377609	-0.0243055	0.00838996	0.000637198	-0.00847374	0.0111557	0.0157716	0.00448012	0.0102119	-0.0400261	-0.0124893	-0.0177147	-0.0184716	-0.00429418	0.0254707	-0.0335296	-0.00960263	0.0377181	0.0100422	0.0231916	-0.000627026	0	-0.00700258	-0.00723164	0.0443203	-0.00186944	-0.0408273	0.0624992	-0.0335587	-0.0507225	-0.0135079	0.00862172	-0.0288202	0.00452495	0.00710984	0.0637955	0.0193513	-0.0341839	-0.0201113	0.0129468	-0.017348
-0.00320329	0.0240461	0.0425965	0.0353019	0.0750938	0.0268355	0.051339	-0.0179271	0.090657	-0.00532641	-0.0447536	0.104926	-0.00156364	-0.0122176	0.0309887	-0.0201784	-0.0290488	0.0165438	-0.0114282	-0.0399029	0.0121587	-0.0327467	0.0263458	0.010784	-0.0278646	0.0332216	-0.0114163	-0.00682971	-0.0184123	0.0415716	0.0419077	0.00304358	0.0579332	0.0439517	0.0507375	0.0862527	0.0175783	-0.0222941	-0.0290431	0.139452	-0.00411911	-0.0491601	0	0.0703345	0.0264269	-0.0021871	-0.0294405	-0.0162582	-0.0321014	-0.00537059
0.0116464	0.00849677	-0.0392061	0.0222762	0.00146963	0.035747	-0.0209914	-0.0196385	0.00326452	0.00037264	0.00311232	-0.0352582	0.0042274	-0.0357568	-0.0149269	-0.0343174	-0.0090547	-0.0202383	-0.0476166	-0.0116539	-0.0540572	0	-0.030339	-0.0307571	0.0469641	0.0269042	0.0199448	0.0297316	0.0678203	-0.0182483	0.00340905	0.00409657	-0.0663235	0.0444137	0.00057952	-0.0432528	0.0136779	-0.0170945	-0.00896208	-0.0459189	0.0541874	-0.0062681	0.00087728	-0.000606504	-0.0332711	0.0391312	-0.0174162	0.0275946	0.02961	-0.0147301
0.0762898	-0.0723063	-0.0372759	0.00220701	-0.0594903	0.0757332	-0.0133541	0.0207732	-0.024842	0.0975176	0.0263433	-0.0445581	-0.0188486	-0.0886814	0.00767804	-0.056457	0.0446544	-0.0314794	-0.0486812	-0.0275989	-0.0457948	0.0213978	-0.0374874	-0.0513122	-0.0359493	0.0124741	0.227349	-0.0137792	0.155691	0.0110791	0.0720744	0.127518	-0.000644825	0.234156	-0.0557728	-0.05958	0.129125	-0.0634734	-0.00936435	0	0.00210339	0.017402	-0.0182972	0.170525	0.0607906	0.135229	-0.0700952	0.155484	0.0517158	0.0194585
-0.0559406	-0.0407758	-0.00502536	-0.0317451	-0.00172175	-0.0338392	-0.0407134	-0.000435973	-0.0361352	-0.00560302	-0.0483162	0.100676	0.00182355	-0.0259991	0.00976646	0	-0.0326476	0.0365569	0.0105851	-0.0531288	0.0133181	0.0118158	0.0499768	0.0300101	-0.0334372	0.109576	0.0529048	0.0158327	-0.0222951	0.0339389	0.0101049	-0.0226325	0.0169812	0.0298152	0.048972	0.0120992	0.0381743	-0.0148622	-0.039129	0.0821713	0.0268935	-0.013158	0.0221205	0.0707857	0.0801073	0.0225702	-0.00752415	-0.0309272	-0.0369946	-0.0151698
-0.0441538	0.0157417	-0.041296	-0.0141303	-0.0153331	-0.0310356	0.0280656	0.0304694	0	0.0314859	0.0061957	0.00566658	-0.0327973	-0.0475389	0.00527382	0.0257481	0.0256025	0.105702	0.0204919	-0.00486494	-0.00184622	0.0249558	-0.0258236	-0.00171733	-0.00510081	0.0371741	-0.00120992	-0.0432538	0.035031	0.00636156	0.0390317	-0.00521084	-0.034918	-0.0119353	0.0107384	0.0552884	0.00612778	0.0115441	-0.0334427	0.0159615	-0.0216307	0.0339243	-0.0028924	-0.0437766	0.00605488	0.00689204	-0.00192566	-0.00432472	0.0035296	-0.0295347
-0.0101811	-0.0144742	-0.0449969	-0.0201207	0.0278278	0.00143385	-0.00749018	0.0214867	0.0271581	0.00727783	0.0683704	-0.0139357	0.0328076	0.00689607	0.035521	0.0211159	0.00398645	-0.0130044	0.00385151	-0.0148612	0	-0.00724233	0.0359295	-0.0075187	-0.0133706	-0.0298246	-0.00321956	0.0101121	-0.00822353	-0.000490804	0.00013646	0.0273142	0.018643	0.0162725	-0.00513269	0.0386122	0.0218982	0.00958127	-0.0238363	-0.00383759	0.0309871	-0.0410711	-0.0273898	0.0358919	0.0581321	0.0120988	-0.0197513	-0.0112201	-0.0121666	-0.0134779
1.0389	0	-0.569926	-0.633106	0.229719	-0.110457	-0.880456	0.014862	-0.157318	1.10664	-0.0761135	-0.81847	-0.460261	0.185051	-0.350627	-0.115012	-0.326064	-0.444811	-1.60918	-0.670879	0.472527	-0.0316205	0.518248	0.988959	0.271847	1.10091	1.42054	-0.56125	-0.171556	-0.0108439	-0.224091	1.08847	1.43554	0.863728	-1.13242	0.21224	0.500539	-0.468534	-0.105326	0.636969	-0.0712846	-0.623196	1.4637	0.610263	0.207039	2.08955	0.399143	0.0241022	0.579017	0.247915
-0.3592	0.0120892	-0.278604	0.131284	-0.205282	-0.0566175	0.270802	0.152117	-0.0862176	-0.125357	0.107041	0.349021	0.465131	-0.144935	0.0211135	-0.157389	0.0385432	0.396017	-0.0797038	-0.087834	-0.102848	0.280934	0.118943	-0.362294	-0.0041405	0.20079	-0.0003141	0.0783684	-0.0657354	-0.340367	0.545904	-0.00690584	-0.361673	-0.027573	0.495095	0.0530106	-0.421213	0.595878	0	-0.23267	0.562271	0.108627	0.0953703	-0.111182	-0.417215	0.449847	0.455801	0.213544	-0.147839	-0.109273
0.0298306	-0.0119301	0.00412367	0.0442448	0.0499411	0.0691124	0.0203997	-0.00419538	0.0226651	0.0146574	-0.030913	-0.0382857	-0.0014777	0.0163436	0.00590028	-0.011915	0.00987048	-0.000759097	0.00306706	0.0201523	-0.00288912	-0.00183689	-0.00405578	-0.0172015	0.00478303	0.00779831	0.0232245	-0.001942	-0.016576	-0.00972768	-0.0325829	-0.00464993	-0.0158543	-0.0109019	0.0208524	0.0112548	-0.00643946	0.0318972	0.00894032	0.00252158	0.0164724	-0.0178049	0.0196792	-0.0209663	-0.0162164	-0.0304975	-0.0346879	0.0212389	-0.056642	-0.0163312
0.0179651	-0.00133676	1.69294e-05	-0.00616371	0.0391174	0.0367015	0.0336185	-0.00399763	0.0520785	0.0221528	0.0077371	-0.0443116	-0.00913871	-0.037516	0.0083189	-0.043594	-0.0235659	-0.0292042	-0.0111283	0.00717295	-0.000245919	-0.0149137	0.0223407	0.0263342	-0.0274671	0.054287	0.00449652	-0.0188804	-0.0199637	0.0161842	-0.0244945	0.00199686	0.0163582	-0.00788843	-0.0103158	0.00938034	0.0341279	-0.0534716	0	-0.00348574	-0.0187975	-0.0414396	-0.0164982	0.0507725	-0.027234	0.0146823	0.00666421	-0.00306345	-0.0444226	0.00654887
0.0358439	0.00363335	-0.0135997	-0.0436784	0.0136231	-0.00757912	0.0108186	0.0328172	0.0261798	-0.00803859	-0.0244317	0.0111036	0.0358048	-0.0120622	0.0357097	0.0182798	-0.0185107	0.0288777	0.024033	0.00809044	0.0160255	-0.0156801	0.00590194	0.000415738	0.0069447	0.0496027	0.0296189	0.00670146	-0.0134271	-0.00604174	-0.0362928	-0.0138181	-0.00569222	-0.0209606	-0.00898752	0.00291708	0.00363892	-0.00615919	-0.0571589	0.0336179	-0.00461989	-0.0375854	-0.0193318	0.0105625	0	-0.016019	-0.00355576	-0.0043713	-0.0102205	0.0111052
-0.0213507	0.00740616	0.0055191	-0.0458578	0.0422866	-0.00468322	-0.0232781	0.0384832	0.00107427	0.0332873	-0.0285794	0.0066971	-0.0169763	-0.0417529	-0.0279555	-0.0188305	-0.0600626	-0.0223814	-0.0203402	-0.0436448	0.00889394	-0.0472352	-0.0568051	0.00711008	-0.031103	-0.0192002	0.0248686	0.0142388	0.00949346	0.0387588	0.0321914	0.0482185	-0.00687122	0.00706038	0	-0.0239835	0.0302018	0.0257596	-0.0703409	-0.0366683	-0.00945009	0.00695269	0.0736663	-0.069281	0.0612629	0.00212131	0.0581295	-0.0420493	0.0191136	0.00360852
0.410244	-0.0664962	-0.199466	-0.0302904	-0.130652	0.202669	-0.287346	0.412615	-0.138648	0.414233	0.10045	-0.296033	-0.19772	-0.00753439	-0.120758	-0.225283	0.107434	-0.0737341	-0.342125	-0.0877776	-0.211443	0.0568358	0.077507	-0.0995636	-0.0636199	0	0.530661	-0.00128586	0.295271	0.234041	0.0247777	0.0276643	-0.16672	0.615835	-0.189658	-0.137884	0.560212	-0.187874	-0.0658842	0.0416954	0.344609	-0.00175256	0.142281	0.264534	0.159775	0.768893	-0.126115	0.596973	-0.0929033	0.0306237
-0.0264484	-0.0053215	0.000452479	-0.00830711	0.00895093	-0.0115751	-0.00106171	-0.0318389	0.0326438	-0.0332447	-0.00310691	0.15367	0.0201553	0.00472548	0.00729723	-0.0196964	-0.00409096	0.0291008	0	0.0213424	0.0110822	0.0257539	0.051205	0.00379854	-0.0542234	-0.00559913	-0.00446767	0.00414106	-0.0328331	0.00665923	-0.0334536	-0.0210076	0.0259223	-0.0232744	0.0569914	0.0134462	-0.00647681	0.00382308	-0.0043396	-0.00301045	0.0413521	-0.0123026	0.00980682	-0.0374697	0.00348429	0.0146881	-0.0525669	0.0323997	-0.000855252	-0.0612399
0.0163376	-0.030144	0.0245551	-0.00516643	0.0262245	-0.00628323	0.00133511	0.0142732	-0.0170463	0.0239867	-0.0313375	0	-0.0296172	-0.00871073	0.0211583	0.00634118	-0.0126945	0.0130497	0.000608607	0.00658947	-0.0321892	0.0148371	0.0127406	-0.000932074	-0.0435781	0.0172255	0.0125127	-0.0196818	0.00911262	0.0143118	0.0197677	-0.014513	0.00397989	-0.0268696	-0.0278963	0.0240891	-0.0222196	-0.0382026	-0.025	0.0014463	0.0110748	-0.030495	-0.00846006	0.0148677	0.0165922	0.00527723	-0.0230339	-0.0556078	-0.0123077	-0.0306828
0.0129899	0.00659269	0.00216874	0.00566277	0.00924357	-0.0282634	-0.00896543	0.00712749	0.00449599	0.00669125	-0.00957191	0.00752028	-0.0032089	-0.0169467	0.00365375	-0.00603223	-0.0319885	0.0119523	-0.0110133	-0.00335763	-0.00467085	-0.0449803	-0.0449586	0.00614468	-0.0257247	0.0191773	-0.00870934	-0.0319105	-0.00512321	0.0275668	0.00417685	-0.0591827	0.0291874	-0.000826466	-0.0200081	-0.00108501	0.0288286	-0.00595773	-0.00588944	0.00937957	0.0397004	0.00541523	0	0.0237034	0.0357717	0.0223614	-0.0371715	-0.0120344	-0.0145053	0.00860333
-0.042327	-0.0307409	-0.0501619	0	0.0411367	-0.000264614	-0.0442435	0.0209013	0.000528134	0.0276372	-0.0108228	0.0740829	0.028963	-0.00993507	0.0168021	0.0529681	-0.0627727	-0.0456349	0.00212057	-0.0284493	0.0596355	0.0185813	-0.0193266	0.00369919	-0.051883	0.000839337	-0.00346118	-0.00390489	-0.0473044	-0.0168303	-0.0217702	-0.0131281	0.00710508	-0.00548395	0.0365642	0.00340671	0.0347267	-0.015582	-0.0215215	0.0231197	0.0163068	-0.00616036	0.0437158	0.0131107	0.0779625	-0.00903986	0.000438654	0.0059035	0.0099731	-0.00359082
0.317823	0.0200588	0.0508331	-0.0662552	-0.0416545	0.0694028	-0.0853592	-0.0781756	0.0217838	0.00341009	0.0107987	0.000280621	-0.0247522	0.102382	0.0284912	-0.0170573	0.08447	-0.0201662	-0.0824669	0.0224428	-0.0387217	-0.0875704	0.126148	0.220064	0.0850901	-0.0532742	0	-0.0218464	0.0154127	0.0163149	-0.123959	0.136429	-0.0757365	-0.0165654	-0.0341626	-0.084785	-0.0442883	0.270071	-0.0014732	-0.0637636	0.269927	-0.0399007	0.434457	-0.115534	-0.0692838	0.000749066	1.76712	-0.0920459	0.116667	0.00161269
-0.0241933	0.0280579	-0.0102585	0.0244308	0.0597019	0.00702272	0.0262568	0.00734435	0.00991785	-0.00442663	0.0383109	-0.00226986	-0.00575902	0.0297261	0.0368634	0.0444415	-0.0119876	-0.00415969	-0.0160609	0	-0.00561602	-0.0177652	-0.00810369	-0.0373954	-0.00849148	0.019357	0.0127489	0.0201593	-0.00151234	-0.0131284	0.00937323	-0.000346132	0.0043231	0.0280004	-0.00918448	0.00755528	0.00561123	0.0377389	-0.0386401	0.0513118	-0.0110583	-0.0228668	-0.0246737	0.0594783	0.0099043	0.0345393	-0.026093	0.00528579	0.010104	-0.0532719
0.0330599	0.00560692	0.00625131	-0.0449271	0.00502013	0.046803	0.0256202	0.0199838	0.0409695	0.0497561	-0.016732	-0.0274918	0.00820044	0.00949648	0.0354172	0.00637528	-0.013419	0.0332726	-0.00210602	0.0134972	0.0226535	0.0232949	-0.00451913	-0.00148796	0	0.00793347	0.00462954	-0.0373233	-0.0255746	-0.0241469	-0.00189218	-0.0630826	-0.0113596	0.0214801	-0.0501613	-0.000757328	-0.0325311	0.00164005	-0.0267538	0.0150654	-0.0326148	-0.0208344	0.00658678	-0.0415814	0.00455835	-0.0428365	-0.035243	-0.0183351	-0.0403415	-0.0459303
-0.0491206	0.000635913	-0.00450829	-0.00473019	-0.0195281	-0.0399313	0.000637539	-0.00186213	0.0138582	0.00151722	-0.00984473	0.199893	0.00021201	-0.0490261	0.0231298	0.0517066	0.0178387	0.0179726	-0.0300882	-0.0619051	0.014421	0.0294632	-0.0108849	-0.0325018	-0.0166716	0.0392778	-0.0433864	-0.0465303	0.0406017	-0.030199	-0.00935597	-0.00384817	0.0385619	-0.0188433	0.0234629	-0.0255663	0.0145056	0.0498712	-0.0214113	0.0341336	-0.0184448	0	0.0149175	0.0191923	0.0486295	-0.00731106	-0.0114647	-0.00806473	0.00270144	0.000556778
-0.02239	-0.00936022	0.0112429	0.0155269	0.006558	-0.040387	0.0268534	-0.0017433	0.0185048	0.0149735	-0.0307938	0.0358408	-0.00176731	-0.0141925	0.011326	-0.0139564	-0.0262852	-0.00321666	-0.017089	-0.0239345	0.0227863	0.052466	0.0307486	0.0174264	-0.0134911	-0.00232282	-0.0169019	0.00232096	-0.0358239	0.00368724	-0.00185154	0.0184228	0.00969921	-0.0370539	-0.0204587	0.0470619	-0.00726846	0.00350769	-0.00469038	0.0342968	-0.0375241	0.00631834	0.01215	-0.0149872	-0.0182982	0.000892423	-0.0136077	0.00302738	0.0219966	-0.0363501
0.0267014	0.0551462	-0.0155784	-0.0132966	0.00278261	0.000504652	-0.00396045	0.049929	0	-0.0160444	-0.0412505	0.0383192	-0.0029821	-0.00968	-0.00446412	-0.0326441	-0.000593367	-0.0142558	0.0328405	-0.0141684	-0.00888588	0.0285659	0.00582259	0.0354822	0.0377539	-0.0228981	0.0331944	-0.000925959	0.119375	0.228365	-0.0103458	-0.00588724	0.00197656	-0.0333115	0.0393848	0.0308341	0.0755153	-0.00602502	0.0217518	0.00153043	0.00187169	-0.0321075	0.0823457	0.031693	0.0698571	-0.0248182	-0.00937962	0.00543015	-0.0122801	-0.0140163
0.00295624	0.0114579	-0.0328674	0.0209925	0.00324648	-0.0307752	0.0422007	0.0627294	0.0142573	-0.0241165	-0.00757421	0.0225643	0.000120446	0.000257951	0.0322665	0.000678857	-0.0177075	0.030945	-0.0107959	0.00616397	0.00843573	0.0184602	0.0586279	-0.0223229	-0.0234186	0.059393	-0.0233729	-0.0223147	-0.0398089	-0.0356469	-0.0154546	-0.0157559	-0.0218738	-0.00211837	0	0.0529353	-0.00332138	0.0137923	-0.0376314	0.0358242	0.00109841	-0.0128496	-0.0429866	0.0121461	0.055268	0.0120114	-0.0488447	-0.020752	-0.0253884	-0.0366632
-0.0139623	-0.0917433	-0.0822363	0.0633894	-0.143172	0.0254235	-0.0937068	0.177512	-0.053468	0.150838	-0.0789022	-0.133665	-0.10654	-0.0886263	-0.0649292	-0.100299	0.00519517	-0.0373145	-0.18359	-0.0825095	-0.0935544	-0.0679074	-0.0706941	-0.0291149	-0.0825826	0.0296452	0.542609	0.186514	0.139692	0.0519728	0.262368	0.176424	-0.133763	0.494746	-0.064561	-0.0623006	0.408324	-0.142264	0.0305498	0.0217749	0.0998517	0.110512	0	0.251918	0.00314602	0.134992	-0.0906614	0.380884	0.144289	0.00911569
0.0484989	-0.0705058	-0.0765931	0.039813	-0.0454218	0.0985985	-0.0381843	0.102946	-0.0645153	0.152982	0.0333001	-0.0185495	-0.00671354	0	-0.0545893	-0.062301	0.0636901	-0.0145754	-0.0901425	-0.029675	-0.0577912	-0.0380417	0.000380445	-0.0256497	-0.00520965	-0.0378244	0.197291	0.0706993	0.0889934	0.0385706	0.0372519	0.0340816	-0.0814928	0.196129	-0.00933441	-0.0671738	0.0924364	-0.00207535	-0.0116314	-0.0246886	0.122783	0.0542606	-0.0175338	0.134245	0.0442228	0.261755	-0.0162306	0.215899	0.0521837	0.0121332
0.0050257	-0.0343426	0.0198473	0.00442972	0.003689	0.0120305	0.0138262	0.0355985	0.0229755	-0.0505961	0	0.0418121	-0.00778469	-0.028341	-0.0196174	0.02574	0.0161995	-0.0127077	-0.00193299	-0.0289876	-0.020594	0.020046	-0.0173488	0.0289507	-0.0414994	-0.00526429	0.0109875	-0.00366447	-0.0237702	0.004552	0.00439345	0.0317661	0.030458	-0.0111114	-0.0164998	0.00624199	-0.0141435	-0.0123843	-0.0194919	0.0106269	-0.0320681	-0.0330628	0.000126553	0.00407073	0.000636417	-0.000237563	-0.00358964	-0.0228385	0.0141114	-0.00800099
0.0171149	0.0584306	0.0272876	0.0331823	0.0640263	0.0285386	0.0307595	0.00818052	-0.00628413	0	0.0302852	-0.000600471	0.0444293	0.0312882	-0.00874873	-0.0131674	-0.0216495	0.0106241	-0.01027	0.0288847	-0.0131675	0.0295075	-0.0168396	0.0137323	-0.0295747	-0.00791624	0.0268102	-0.00785926	-0.0287722	0.0251868	0.0333931	-0.00740132	0.0117776	-0.013639	-0.0140857	0.0390995	-0.0037609	-0.00779632	-0.00139542	0.00392816	-0.0201113	-0.0401835	-0.0118532	0.0292825	-0.0116883	0.00197481	-0.0236763	0.0563904	-0.0316056	-0.0293472
-0.0207885	0.00607225	-0.00620903	-0.0475895	0.0419527	-0.0104746	0.0243025	-0.0149331	-0.0145741	-0.00535385	-0.0475489	0.0274353	0.0126511	0.0352208	0.0118191	-0.0247969	-0.0379731	-0.022602	0.0208336	0.00855839	-0.0238355	0.046652	0.00498968	0.0061831	0.0139833	0.0213071	0.00449297	0.00771153	-0.0552307	-0.0294558	0.00200222	-0.00629961	0.0198712	-0.0319288	-0.0319616	-0.00754717	-0.00532423	-0.0022702	-0.0303369	-0.0409479	-0.0360726	0	0.003477	0.0253167	0.00592812	0.0131233	-0.00607552	-0.00543361	-0.00905176	0.00807472
-0.00531348	-0.0458383	-0.0306131	0.0473186	-0.0704682	-0.00043859	0.0280541	-0.0430202	-0.0539456	-0.012514	0.0122542	-0.0029334	0.024288	-0.0380211	-0.0821799	-0.000417678	0.0484304	-0.0382468	-0.0426027	0.00997416	-0.0144295	0.00745395	0.023597	-0.0228251	0.0621471	0	-0.00680235	0.0410564	0.057488	-0.0237271	0.0574362	0.0277018	-0.0853965	-0.00104067	0.0991037	-0.0146986	-0.066276	0.0996237	0.0330999	-0.0115475	0.154391	0.0478768	0.00937288	0.0484969	-0.0815939	0.0272683	0.129371	0.17041	0.0592448	0.0658697
-0.0367704	-0.00411393	-0.00765742	-0.0186886	-0.0320082	-0.0271772	0.000179237	-0.0172465	0.00168328	0.00758808	-0.0174903	0	0.013582	-0.010959	0.00234283	-0.00245486	-0.0325194	0.00563366	-0.0310052	-0.0136819	0.0231796	0.00439729	0.0379748	-0.00337347	-0.00449124	0.0335617	-0.0275365	0.0113349	0.00516759	0.0177979	-0.0038296	0.025995	0.0509185	-0.0134369	-0.00348249	0.00385567	0.0149613	0.0315596	0.00679708	0.0488919	-0.00587083	0.00113302	0.0219066	-0.00524868	-0.00835897	0.0124096	-0.0231011	-0.0145457	-0.0199374	-0.0530711
-0.0189717	0.0115513	0.0135331	-0.0166095	0.000182609	0.0159923	0.0235844	0.015609	0.00728347	-0.0148943	-0.0475892	-0.0135015	-0.0138953	-0.00315746	-0.0170875	-0.0217059	-0.0276064	-0.0248729	-0.0353897	-0.0229836	-0.013041	0.0173376	0.0396431	0.000190089	-0.0199198	-0.00572719	0	0.0128695	-0.0554278	0.033976	0.0202715	-0.038484	0.0179841	0.000741805	0.0507921	0.00511179	0.00411984	-0.0294676	-0.041291	0.0338885	0.00425668	-0.0249392	0.0216822	0.0434531	0.0221192	-0.0139705	-0.0186168	-0.0206955	-0.0104774	-0.0528697
0.00136633	-0.00849559	0.00490275	0.0398428	0.0233508	0.0165666	0.0356241	-0.00016997	0.0105594	0	0.0140836	-0.0314702	-0.0416673	0.0283937	-0.0106656	0.00979176	0.00121682	0.0184146	-0.0340521	0.0189467	0.0271183	0.0157748	0.0287518	-0.0338785	0.0111696	-0.0079779	-0.0189569	-0.0190173	-0.0296895	-0.0142483	0.00501054	-0.00807563	0.012718	-0.0141478	-0.00817147	-0.0305241	-0.0250323	0.0263458	-0.00391995	-0.00175515	-0.025442	0.0430997	-0.0237847	0.00953809	0.00417477	0.0359085	-0.0117495	-0.0388006	-0.0141714	-0.0104603
0.0136821	0.0137803	0.0505398	-0.00341507	0.00290914	0.0125089	0.00190574	0.00516668	-0.0327932	-0.0086674	-0.0286141	0.0534719	-0.0326736	0.000502506	0	-0.0123062	-0.0289944	0.0470556	-0.00142976	0.0183711	0.0200849	-0.0195182	-0.00366176	0.00593515	-0.0166525	0.018242	0.00877926	-0.0190275	0.00509148	-0.000243861	-0.00499431	-0.0320016	0.0265969	-0.0221651	0.0152186	0.0226494	-0.0245405	0.0312299	-0.0103813	0.0172744	0.0018421	0.00920765	-0.0250377	-0.00374082	-0.00610873	0.00805158	-0.00238889	-0.0146553	-0.0132668	0.00134893
0.0455184	0.00251061	0.00784963	-0.00428899	0.0195487	-0.0103132	0.0254897	-0.00984393	0.00553311	0.0180166	0.00496994	0.0224856	0.0222264	-0.0206843	0.0109338	-0.00174733	-0.0576122	0.016017	0.0146135	-0.0189769	-0.0369508	-0.020393	0.0104638	-0.00288759	-0.0167466	0.0404126	0.00869281	0.00937396	-0.0217523	0.0150233	0.0443753	0.0156774	0.0366935	-0.0330983	-0.0114828	0.0568273	-0.0282975	-0.00586485	-0.00648836	0.0110585	-0.039634	-0.00613361	0	-0.0480863	-0.00330809	-0.0090296	-0.0435884	-0.0284559	0.0104028	0.00471453
0.00240032	-0.00226483	-0.0231412	0.0332732	0	0.000539204	-0.00619921	0.0325916	-0.0202635	-0.014877	0.00727995	0.0171477	0.0288475	-0.0568789	0.00941528	0.0438646	0.0029536	0.0396763	0.0479475	0.0355114	0.0282421	0.0158568	0.000638181	-0.03326	0.0148746	-0.0488114	-0.0468355	-0.00131533	-0.00193385	-0.0219375	-0.0334121	-0.0273357	-0.00476858	-0.0587047	0.0740996	-0.00550761	-0.0568077	0.097272	0.0319446	-0.0021167	0.0869135	0.00745902	0.0435711	-0.0494514	-0.0495745	-0.0143611	0.0210135	0.000810742	0.00884752	-0.00945022
-0.00663879	0.0222166	0.0233638	0.0246952	-0.00380726	0.0199447	0.0405902	0.0244653	-0.00786067	0.0229142	0.0395835	-0.0168554	0.0162702	0.0141303	-0.00275716	0.000102025	0.0163011	0.0190418	0.0212203	0.00401945	0.019858	-0.00515176	-0.0548214	0.01825	-0.042955	0.0248985	0.0220878	-0.011301	-0.0433122	-0.0364855	0.00533938	-0.0310945	0.0124268	-0.00887874	-0.0313202	0.0129062	-0.0247051	0.016834	0.0133473	-0.0349056	-0.0156945	-0.000530328	0.0364098	-0.042785	-0.00416216	0.00777852	-0.0368822	-0.0403337	-0.0546981	-0.0114558
-0.00908042	0.0226305	-0.0147567	0.0174617	-0.0134269	0	0.000482393	0.0153525	0.0489344	-0.0116729	0.0172622	-0.00785465	0.00480752	0.0417061	0.032991	0.0133615	0.0173303	0.0543052	0.0346142	0.0154105	0.01396	-0.00479117	0.0671023	-0.00761124	-0.00965706	-0.00242704	-0.027852	-0.00176525	-0.044584	0.0369717	-0.0388652	0.0144034	0.00664918	-0.0113278	-0.00746475	0.0175152	-0.0369817	0.0111126	0.0296983	0.00827131	-0.0207844	0.0129106	-0.0195252	0.0185205	-0.0123861	-0.00613326	-0.0141812	-0.00939491	-0.0366298	-0.0304661
0.0399876	0.0153772	0.0185429	0.013429	0.0185349	0.0489272	0.0141467	0.0224386	0.00932987	0.0346788	0.0202636	-0.00230678	-0.00584761	0.0157467	0.000883747	0.0106185	-0.0108415	-0.0154114	0.0144619	0.0175055	0.0095379	0.00232312	-0.04234	0.00808537	-0.0441586	0.0332941	-0.000482265	-0.0242134	-0.0393645	0.0108009	-0.043146	-0.0175119	-0.0121067	-0.0365891	-0.0612966	0.00143993	-0.0189037	-0.0148943	0.00894649	-0.0381321	-0.0412087	-0.0269629	-0.0316975	-0.0121777	-0.022199	-0.0270364	-0.0424078	-0.0143252	0.00093052	-0.00383173
-0.0175034	-0.0243025	0.0159145	0.0510474	0.00828511	-0.0133201	0.0302594	-0.0178473	0.0255858	-0.0204594	0.0146448	-0.00357536	0.0212291	-0.00926317	0.0161131	0.00300858	0.0291755	-0.00926658	0.0121353	0.0475241	-0.00135375	0.035007	-0.0118617	-0.0336199	-0.0127784	0.0542755	-0.00492136	-0.00781969	-0.0368375	-0.0293245	-0.0665188	-0.0101582	0.06902	-0.000326226	0.0206815	0.0312419	-0.0226254	0.00934248	0.0196935	0.0154744	-0.051051	-0.0151831	-0.0107369	0.00982562	-0.00132448	-0.0127296	0.00752924	0.00598756	-0.0112747	0.0129228
-0.0370261	-0.0389898	-0.0375301	-0.0243632	0.00872529	-0.0166793	-0.0354167	-0.0084603	0.0341778	-0.0324835	-0.0427658	0.143324	0.0858308	-0.0299725	-0.0141274	-0.0350665	-0.0149274	-0.0083673	-0.0128916	-0.0408141	0.00609238	0.040549	0.0764629	-0.0109065	0.0360743	-0.0180991	0.0164752	0.00433158	0.0284297	0.0122039	0.0274496	-0.0321564	0.0372054	-0.00557105	0.103207	0.0988154	-0.0125178	0.0227109	-0.0039146	0.0546914	-0.0171987	0.00723984	0.0372399	-0.0054345	0.00282626	0.0130196	0.0223953	-0.0194692	0.0101229	-0.0170836
-0.0171433	0.00190747	-0.00371622	0.00731313	-0.0157582	-0.0443891	0.0151395	-0.00379969	0.04995	-0.0380275	-0.00332175	0.104789	-0.0173916	-0.00297952	-0.0124729	-0.0192618	-0.0287765	-0.00915415	-0.0186989	0.00301611	0	0.0306769	0.0223584	-0.0367809	0.0330152	0.0107687	-0.0259963	0.0208111	0.06709	-0.0828152	0.0664772	0.00390547	0.0449873	-0.062763	0.0173457	-0.0332714	-0.0538668	0.0283561	0.0267398	-0.0277452	-0.0228595	0.0175703	-0.0230386	0.0134128	-0.00411342	0.0113954	-0.0245149	-0.0487652	0.0148429	0.00176297
0.0120353	0.0160014	0.0139109	0.0208272	0.0246647	0.033677	0.036729	-0.0303702	0.000325099	-0.0151022	-0.00273962	-0.0102232	0.0313833	-0.038728	0.0119992	0.00152503	-0.0200894	-0.00795159	0.0448479	-0.0163054	0.037753	0.0194547	-0.0178317	0.0335932	-0.0445331	-0.0366945	0.00939845	-0.0151418	-0.00681548	-0.00114336	0.00313208	-0.000982706	0.0357864	0.0136255	0	-0.0067018	0.0227869	-0.00397943	-0.0274849	-0.00648181	-0.00909067	-0.00791238	-0.0111482	-0.0140771	0.0522959	-0.0114092	0.0454986	0.0177625	0.00712101	0.0242761
-0.0305777	-0.0525775	-0.002358	-0.00318788	-0.0197784	0.00684378	0.0332089	-0.0316035	0.0452989	-0.0262976	0.0215745	-0.0211613	-0.0128482	0.0132374	-0.00698559	-0.0333671	0.0575906	-0.00338666	-0.0272975	0.0102396	-0.018506	-0.0385781	-0.0169618	-0.0100211	0.0715332	0	-0.0133943	0.0104146	0.068387	-0.049155	0.0394858	0.0588433	-0.0647671	0.0028949	0.0367034	-0.0285098	-0.0336665	0.0177141	0.0814063	0.000629941	-0.0666067	0.0644897	0.0716373	0.00626783	-0.0619956	0.0443249	0.101876	0.0147404	0.0716788	0.0759348
0.0165922	-0.0216811	-0.0174373	-0.0170846	0.0230543	0.0373743	-0.0103758	-0.0123701	-0.0131807	-0.00399468	0.00963483	0.0403239	-0.00896159	0.0163252	0.0118348	0.0630851	0.00349479	0.0601839	0.0186466	-0.0217235	0.000145036	0.0178293	0.031963	0.0102811	-0.0324342	-0.00751811	-0.0355056	-0.0286375	-0.0328816	-0.0138393	-0.00669189	0.0259946	-0.000647395	0.0245839	-0.00542491	-0.0452101	0.061746	0.0178088	0.0144448	0	0.0160421	-0.012296	-0.000566395	0.0245727	0.0558255	0.00415196	-0.0299288	-0.0443011	0.00524802	-0.0151579
-0.891676	-0.827824	-0.317326	1.57455	-0.937228	-0.540294	0.500969	0.158916	-0.159108	-0.274026	-0.514553	-1.07172	0.52631	-0.164437	-0.31015	-0.00630015	0.276559	0.519737	0.211975	0.991885	-0.584138	0.567299	-0.310735	-1.03469	0.594498	0.689903	-0.689903	0.300087	0.888912	-0.176665	1.36629	-0.758339	-0.799865	0.8708	1.06754	0.602025	-0.273493	-0.651623	0.434282	0.0210774	-0.108069	1.12602	-0.618722	-0.584721	-0.277715	-0.314534	0	1.21199	0.683236	0.746772
0.0593099	0.0166541	-0.0192655	0.00109056	0.00426169	-0.0232457	0.0178005	-0.021221	0.0151634	-0.0105155	0.0524336	0.0141808	9.92356e-05	0.0204467	0.0018074	-0.00469195	-0.00203658	0.00118765	-0.038509	0.0251512	0.0481482	-0.00938515	0.0332441	-0.00854141	0.0108375	0.0178656	-0.0285217	-0.0234648	-0.0278938	-0.00633267	-0.0149177	0.00205157	0.100878	-0.0453898	-0.0126017	0.0935609	-0.0164943	0.0213032	-0.0318243	0.0498305	-0.0795753	-0.0172033	0	0.0332714	-0.0300798	0.00749069	-0.0172242	0.0110151	-0.0300689	-0.0169628
-0.00982387	0	-0.00280912	0.0481309	-0.0319317	-0.00503778	0.0251629	0.00403243	-0.0335449	-0.0221058	-0.0155008	0.0671583	-0.0226171	0.00321116	0.00416652	-0.0246425	-0.0361791	-0.0158609	-0.00323184	0.00639198	-0.0284755	-0.00280755	0.0160411	0.030266	0.0167194	-0.0177829	-0.000404436	0.000847045	0.0170691	-0.0104873	0.00221859	0.025943	-0.0080524	-0.0496089	0.00735174	0.021233	-0.0392297	0.107783	0.0295593	0.00962974	0.0535063	0.0395344	0.0396209	0.017486	-0.0349512	-0.0113818	0.0780407	0.0148094	0.0693904	-0.0056963
0.00927116	-0.0374339	-0.0121311	-0.0169245	0.00743096	0.0394858	-0.0412765	-0.00242973	-0.0220719	0.0090446	0.00285422	0.0382602	-0.00439112	0.0265047	0.000303538	0.0453574	0.0331312	0.00905074	-0.0201954	-0.00505525	-0.0279516	0.0181673	0.0203196	-0.0127051	0.0158809	0.0561504	0.00711472	0.0183569	-0.0280759	-0.0156138	-0.0332197	-0.00643962	0.0387263	-0.0307725	-0.0283197	0.0344853	0.00861923	-0.00432204	-0.0130192	0.0548832	0.00847847	-0.00580544	0.0440449	0	-0.00228765	0.0316314	0.023895	-0.0141414	-0.00326968	-0.00664157
0.0170955	-0.0193905	-0.0493988	-0.0306221	0.00100922	-0.0183354	-0.0142966	-0.0391314	-0.0230823	0.00229525	0.0548524	0.0121999	-0.00763638	-0.014553	-0.0030881	0.0227579	0.0113145	-0.0203844	0.00557631	0	0.0580618	0.0361161	0.0327869	0.00461289	-0.0180265	0.0184945	-0.0366951	-0.0342302	-0.019427	-0.0418254	-0.037334	0.0243727	0.0329216	-0.0522502	-0.0451197	-0.0166907	-0.0152159	0.0267992	0.00754242	0.0241057	-0.00455391	0.0364233	0.0305959	0.0123955	-0.034714	0.0281545	-0.00927685	0.0343787	0.0131434	-0.0154202
0.0485004	-0.0627576	-0.0316797	0.0647856	-0.0321666	-0.00314273	-0.0256462	0.0265534	0.0354963	-0.0137673	-0.0215688	-0.0349512	-0.0401392	-0.0497808	-0.0484153	-0.0848807	0.00946124	-0.0455607	-0.0786635	-0.0439529	-0.0431545	-0.0413326	0.0608629	-0.0319408	0.0270526	0	0.087384	0.063264	0.0731069	-0.00638371	0.0840807	0.0737364	-0.0118598	0.0927656	0.0281821	0.0113727	-0.0169382	0.00261259	0.0332952	-0.0419651	-0.00322638	0.0579484	-0.0209517	0.00558196	-0.00708788	0.0399944	0.0176896	0.0477462	0.00363458	0.01851
-0.0234042	-0.0290183	0.0303698	-0.0171809	-0.0368581	-0.0169642	-0.00921396	-0.0335991	0.0559242	-0.022135	0.00277565	0.016145	0.0159123	-0.0288829	0.00342436	-0.0343176	-0.0569068	0.0194918	-0.0238012	-0.0461695	-0.0147759	-0.0278588	0.0291196	0.0221975	0.0311219	-0.00631544	0.00937339	0.0180098	0.0599437	0.0647275	0.0117116	-0.00903921	0.0142578	-0.0278981	0.0616718	-0.00758994	0.0680225	0.0340394	0.060789	0.0480875	-0.0132259	0.00344002	0.0347094	0	-0.00820376	-0.00860344	-0.00654643	-0.000599738	0.00668544	-0.0149208
-0.0581565	-0.0722892	-0.0963635	0.0253607	-0.0646287	-0.0812678	-0.0100917	-0.0330966	-0.0223224	-0.0357269	0.00422659	-0.0328467	-0.00533754	-0.0578988	-0.0645157	-0.00575883	0.0535667	0.0182343	-0.0682914	0.0277068	-0.0276468	0.0247934	0.0331577	-0.0247837	0.0575408	0.0174571	-0.0769596	0.100033	0.118204	-0.0643329	0.136312	0.0932133	-0.0175276	-0.0616251	0.124223	-0.000517522	-0.0909842	0.185587	0.111138	-0.0321416	0.0295255	0.116699	0.0643843	0	-0.0299868	0.151434	0.144435	0.139774	0.0780639	0.0703503
-0.0734576	-0.135788	-0.100986	0.213192	-0.0882706	0.0121331	0.0815329	-0.0744008	-0.0859663	0.138619	0.0144842	-0.116318	0.0811696	0.0524104	-0.108665	0.181861	0.275457	-0.00426015	0.10118	0.29401	-0.0791973	0.0332283	-0.0809976	-0.181695	0.131592	-0.00533067	-0.0971932	0.0190536	0.0118882	-0.150037	0.0483196	-0.0762184	-0.160198	0.0498901	0.101541	-0.115862	-0.160065	0	0.0317245	-0.0526907	0.0794713	0.101978	-0.076499	-0.064623	-0.12768	-0.0239053	0.275264	0.190355	0.089552	0.082859
0.0202822	0.0249294	0.0121369	0.0148509	-0.041751	0.024322	0.0374496	-0.0291788	-0.0132302	-0.00559595	0.0293554	-0.0206146	0.0319415	0.0114149	-0.017096	-0.0358259	0.0403321	-0.00290071	-0.0147163	0.0153952	0.0248926	-0.0143463	0.0152641	-0.00786542	-0.00700351	-0.00785962	-0.00894098	0.000168478	-0.0423307	-0.0214704	0.0266015	0.0292865	-0.01028	-0.0586125	-0.0378208	-0.0112681	-0.0189359	0.02772	0.02772	0.0167665	0.0109225	0.0313892	-0.0100731	-0.0125272	-0.0360064	-0.0115168	0	-0.00957193	0.0130561	0.00171531
0.0323956	0.00983019	0.00866162	0.0264162	0	0.0157073	0.00647866	0.0321481	0.0306841	-0.0203453	0.0118344	0.00852249	-0.0068396	0.0134916	0.0420375	-0.0295068	-0.0226173	0.0113098	-0.0364534	-0.0118302	-0.0344364	0.00387288	0.0173529	0.0109306	-0.025294	0.0259886	-0.00268551	-0.0287239	-0.0521661	-0.0556725	-0.0142117	-0.00896917	0.138718	-0.01398	-0.0434972	0.0581336	-0.00192775	0.0138819	-0.00967677	0.0269558	-0.0180186	0.0295986	-0.00495648	0.0550525	-0.0110387	-0.000558688	-0.0216715	0.0150143	-0.00776516	-0.0238035
-0.402596	-0.429485	-0.326579	0.330029	-0.305556	-0.263783	0.291653	-0.170477	-0.337824	-0.0940236	0.0277077	0.547144	0.145416	0.0441193	0.0288638	0.518403	0.234453	0.294622	0.090289	0.255188	-0.0690439	0.096035	-0.196039	-0.432557	0.429841	0.150591	-0.304136	0.0977492	0.0744802	-0.275744	0.568544	-0.292434	-0.434908	0.333863	0.31024	-0.0755391	-0.324321	-0.121132	0.0437882	-0.281175	-0.0663771	0.312383	-0.0377842	-0.20326	-0.476261	-0.0854833	0.516922	0	0.200126	0.234605
0.0154355	-0.018629	-0.018211	0.0279948	0.00292576	0.0512198	-0.00998237	0.067126	0.0198872	-0.0207459	0.0267878	-0.0450206	-0.0341859	-0.0344469	0.0078126	-0.0291952	-0.00893845	-0.0173675	-0.0690899	-0.0323223	-0.00471423	-0.0385248	-0.0479321	0.0155212	-0.0105021	0.0314175	0.0862903	-0.00170158	0.043065	0.000665148	0.0323225	-0.00882018	0.000755605	0.0655852	0.00938519	-0.028032	0.0332811	0.0210389	-0.00409377	-0.00682003	0.0351927	-0.0283959	-0.00482976	0.0330583	-0.0414971	0.0517985	-0.0367064	0.0394266	0.00814934	-0.0349028
-0.0809718	-0.0360289	-0.0818677	-0.0237778	-0.110077	-0.042968	0.0536226	-0.132291	0.0752612	-0.112088	0.0171789	0.30179	-0.0817665	0.0487512	-0.0453679	-0.101458	-0.00966069	-0.0188467	-0.0982275	-0.0536754	0.123039	-0.111274	0.00218773	0	0.398845	0.0310844	0.0886699	0.519655	0.453305	-0.0813092	0.631564	0.501742	-0.0698824	-0.0565879	0.659785	-0.0313705	-0.0754265	1.11385	0.62231	-0.0493617	0.00919915	0.490633	0.772511	0.00916885	-0.0502101	0.7982	0.763009	-0.0944189	0.300414	0.314833
0.0329807	0.0317794	0.01097	0.0174401	0.00369268	0.0433164	-0.0237211	-0.00656763	0.0229101	-0.0121725	-0.00672926	-0.0274756	0.00675593	0.0319884	-0.00189294	-0.00252585	0.00141074	0.02077	-0.00417561	-0.0101998	0.0633884	0.0270963	0.0210805	0.0404492	-0.0243978	-0.0419047	-0.0135677	-0.0369601	-0.0380149	0	-0.053766	-0.00333419	0.030057	-0.0262653	0.00152263	0.000276295	0.0103805	0.0139173	-0.038409	0.0572536	-0.0308335	-0.0365394	0.00295962	0.000472911	0.000272477	-0.0407844	-0.0361354	-0.0538486	-0.00891196	-0.0108393
0.260373	0.0706868	-0.204425	0.176644	0.547626	0.188571	-0.0255561	-0.058456	-0.415785	-0.216124	-0.0759836	-0.30191	-0.265403	1.01276	-0.251652	-0.314233	0.173487	-0.0767241	0.0503326	0.306796	0.646461	0	-0.26038	1.12545	-0.210923	-0.382965	0.406106	-0.284038	0.0798163	0.785859	-0.155418	0.619875	0.358226	0.336624	-0.641768	0.308768	0.686234	-0.601707	0.246132	0.195643	-0.379898	-1.1961	-0.213064	-0.0862993	1.20511	-0.392363	-2.3553	-1.12575	0.778893	-0.120702
-0.0384979	0.00379248	-0.0204391	-0.0195935	-0.000737641	0.0305013	-0.027563	0.0137142	0.0532421	-0.0288106	-0.0359305	0.025853	-0.0190341	-0.00558463	0.0425742	0.000887578	-0.0235029	0.0267198	-0.00850209	-0.066802	0.0313097	-0.0182398	-0.0419557	0.0494141	-0.0313251	-0.00922733	0.0840189	0.0232782	0.0146046	0.0253555	-0.0321233	0.0182032	0.012549	-0.00496791	0.00314395	0.0281239	0.00417002	-0.000782925	0	0.0274015	0.00401473	-0.0425133	-0.017285	0.0186274	0.105998	0.0447138	-0.0534671	-0.0450996	-0.0595292	0.0195609
-0.117435	0.302017	-0.64743	0.446637	0.549784	0.0984035	-0.140129	-0.445962	-0.147576	-0.102881	-0.437932	-0.431943	-0.634773	0.85189	-0.331792	-0.532083	-0.373154	0.0140944	0.0584118	0.305753	1.32141	0.159018	-0.241718	1.48028	-1.21629	-0.948129	0.623712	0	0.0417896	1.15671	0.0204225	-1.73297	1.84019	0.420598	-0.53593	0.778583	0.826778	-0.59692	0.0719275	1.07027	-0.616026	-1.45274	-1.06408	-0.272057	1.29303	-0.493166	-2.73109	-0.597321	0.998145	-0.669351
-0.00966628	-0.0408952	-0.0170437	-0.0889111	0.0538932	-0.0213678	-0.0518217	-0.0293026	-0.0170102	-0.0389838	-0.0616955	0.169625	-0.014	-0.0790372	-0.0199585	-0.0608253	-0.139824	0.00745287	-0.0848631	-0.119782	-0.0343425	-0.0334087	0.114724	0.103334	-0.0187233	0.0769141	0.123945	0.0142901	0.0210057	0.0733809	0.0548521	0.023173	0.286172	-0.0184726	0.211097	0.250448	0.175694	0.0940493	-0.0349267	0.123615	0.0520185	-0.0296249	0.102507	0.0432251	0.252574	0.186581	0	0.00577683	-0.0128882	-0.0515307
0.634584	0.328623	-0.305154	0.951488	0.0967492	0.878619	0.0705761	0.266937	-0.210446	-0.0405678	0.452605	-0.583999	-1.02544	1.69136	-0.250323	-0.216947	0.26399	-0.0824554	0.267228	0.921694	1.07632	-0.0622694	-1.25937	1.15817	-0.554724	-1.14487	0.849602	-0.37176	0.425494	1.00563	-0.192498	-1.31142	0	0.534939	-1.12143	-0.944127	0.850808	-0.450206	0.896712	0.262868	-0.391386	-0.865882	-0.393043	-0.621493	0.848179	-0.496097	-2.0493	-0.858261	0.568326	-0.128425
-0.0190708	0.0135015	-0.00920243	0.0101525	0.00169994	-0.0227323	0.0251537	-0.0424511	0.00423705	-0.0120408	-0.00251276	-0.0159192	0.0166848	0	0.0068482	-0.0099921	0.00661871	0.0250367	0.0234545	-0.0226275	0.0322802	0.0238401	0.00885471	0.0223017	0.00944399	0.00817854	-0.0136405	-0.0150978	-0.00898145	-0.0306543	-0.00126169	0.00317451	0.00651232	-0.0184994	0.00333868	-0.0233832	-0.000474742	-0.0111409	0.0284357	-0.0186278	-0.0410053	0.0303739	0.0119884	-0.026296	0.015411	0.0140898	0.0400295	-0.00648947	-0.0131381	0.0172476
0.886169	0.208702	0.371352	-0.142115	0.139547	0.57697	-0.0289016	0.0829842	-0.200482	0.341582	-0.128702	0.316248	0.221306	0.214484	0.303737	0.237375	-0.169111	-0.0335519	-0.124731	-0.190593	0.257064	-0.270928	0.532288	0.376879	0.0637446	-0.764681	-0.0514207	-0.0627175	-0.112452	0.318826	-0.336468	-0.634166	0.0603501	0	-0.221731	0.0782739	0.229428	0.474347	-0.0431859	0.352241	-0.11755	-0.549009	1.01384	1.19207	1.13471	-0.227911	-0.883633	-0.316639	-0.0746707	0.141718
0.0569901	-0.0222408	0.110618	-0.0422742	-0.0306323	0.0226997	-0.0473738	0.0112403	-0.00378826	-0.0114035	-0.0265572	0.413527	0.123565	-0.035351	-0.0436429	-0.0698897	-0.0528336	-0.0480782	-0.036001	-0.0594796	-0.0450631	0.00764074	-0.00351698	0.0249176	-0.0207619	-0.00951227	0.0734913	0.0593338	0.087387	0.137728	0.0252993	-0.0696823	0.14909	0.0137391	0	0.0935382	0.232316	-0.0623763	-0.019242	0.100521	-0.0416907	-0.0566232	0.0682275	0.0610837	0.125868	-0.0259764	-0.0437687	0.0186686	-0.0318963	0.0153838
-0.658157	1.32969	0.0993314	-0.10333	0.0453632	-0.0225954	0.262575	0.682559	-0.792897	0.535893	-0.400131	0.0696701	-0.318791	-0.511577	-0.112151	0.00419904	-0.356825	-0.0485976	-0.39276	-0.439969	0.0976439	-0.764076	0.609042	0.220603	0.0178405	0.117025	-0.362635	-0.09659	-1.27408	0.255105	0.692161	-0.787518	0.278338	-0.592457	0.225203	-0.363773	0.293401	0.248306	-0.538184	0.854646	-0.756985	0.181045	0.0294036	0.975888	0.348376	1.28403	-0.599446	-0.448709	0	-1.2377
-0.0757477	-0.00634927	0.047575	-0.0161352	0.0409354	0.0640142	-0.0183901	0.0108883	-0.0712306	-0.00747055	-0.00242036	0.158759	0.0286875	0.00791626	0.00761516	-0.0386781	0.01252	-0.00668923	0.0137642	-0.003176	0.000895699	0.0151591	0.00631096	0.0766267	0.00181984	0.0655266	-0.0325159	0	-0.0226219	-0.0015	0.0383131	-0.0107076	0.0313773	-0.0367744	0.000143357	0.0194634	-0.00196797	-0.0122212	-0.00190521	-0.0283519	-0.0131807	0.00299075	0.0175171	0.0695404	0.042739	-0.00662266	0.0250044	-0.0420425	-0.0129731	-0.0122866
0.523274	0.0486812	0.477583	-0.19036	0.302631	0.311344	-0.333056	0.038872	-0.55878	-0.186755	0.351459	-0.134587	-0.212413	0.609204	-0.165541	-0.0186505	0.393517	-0.288677	0	0.585025	0.0459	0.073827	-0.432417	0.521187	0.109426	-1.34754	0.223486	-0.504814	0.0860917	0.599138	-0.337091	-0.161924	-0.0662953	0.0463925	-0.716712	-0.102351	0.479296	-0.782972	0.463585	-0.357746	-0.573859	-1.13123	0.328971	0.408843	1.02602	-0.43439	-1.43728	-0.719196	0.0874134	0.144868
-0.0647833	-0.002856	-0.00394085	-0.0939562	0.0118288	-0.0388385	-0.107843	-0.0074664	0.00473649	-0.0199027	-0.0467958	0.110195	0.0178999	-0.070763	-0.0494606	-0.0821452	-0.112374	-0.0108286	-0.0717587	-0.128069	0.0106418	-0.0367452	0.0477632	0.0945511	-0.019345	0.0810944	0.0566298	-0.0109705	-0.0123137	0.0464282	0.00742158	0	0.133258	-0.00826467	0.18707	0.0802452	0.142842	0.07017	-0.0139308	0.0610856	0.0380515	-0.0237293	0.0769914	0.00768744	0.224154	0.138669	0.00875998	0.00232339	-0.0096171	-0.0361863
-0.0409398	0.0162458	0.0707536	0.0238448	0.0202559	0.0288772	-0.00174345	0.0386814	-0.015289	-0.00111808	-0.0338282	0.0784025	-0.0149573	-0.0711974	0.057559	-0.0324847	-0.0354707	-0.00752382	-0.0296601	-0.0227717	-0.0682173	-0.0274319	0.0037625	0.0535371	-0.0202075	0.0558319	0.0591818	0.012159	0.0188971	0.0612676	0.00890534	0.0122808	0.0238378	0.0279212	0.0297467	-0.0295488	0.0389724	-0.0142298	-0.0179304	-0.00553806	0.035633	-0.0711238	0	0.0216106	0.116249	-0.0428066	-0.0149396	-0.0534647	-0.00861164	-0.0206148
0.409305	-0.397272	0.585156	-0.107267	0.388593	0.395805	0.00978025	0.237764	0.00821572	-0.127966	-0.194184	0.809585	-0.32645	0.111439	0.391215	0.168027	0	0.0970215	-0.152038	-0.198745	0.315676	-0.416592	0.252933	0.301412	-0.345229	-0.953182	0.164391	0.073002	-0.067816	0.470033	-0.497711	-0.590207	-0.0558485	-0.0930745	-0.130383	-0.153329	0.373801	-0.247122	0.0934901	-0.311166	-0.321932	-0.148914	-0.228774	-0.158419	0.834587	-0.132536	-1.02301	-0.727831	0.105578	0.0783412
0.00600603	-0.012736	0.0389714	-0.029943	0.0394376	-0.0134081	0.00679686	-0.0176535	-0.0564837	-0.00139545	0.0410112	0.136456	0.0184466	0.000806384	-0.028053	0.0440723	-0.0362958	-0.0331591	-0.0403588	-0.0319301	-0.0344101	0.00186442	0.0286294	0	0.0100091	0.00288421	-0.0276476	-0.0364577	0.0294816	0.0132531	-0.00302435	-0.0251059	0.0426043	-0.021144	-0.002303	0.0358817	0.0309033	-0.0126321	0.0284077	0.00218019	-0.0237275	0.0232457	-0.023544	0.0258551	-0.0129995	-0.00925599	0.0204782	0.0146185	-0.00315818	-0.0126228
0.024891	-0.219013	-0.405936	0.341847	-0.684102	-0.631411	0.0842906	0.515481	-0.151232	0.0642553	-0.593012	0	-0.154058	-0.731336	0.641051	0.255265	0.0068246	-0.0982133	0.0570069	-0.149547	-0.011414	-0.980034	0.534321	-0.656615	-0.189371	-0.0496445	-0.859775	0.595117	-0.677513	-0.379508	-0.118452	-2.17975	0.36214	-0.17767	0.208343	0.140672	-0.0720973	0.323175	-0.192294	0.335058	0.300013	-0.446398	1.39593	0.52125	0.440574	0.226258	-0.759965	0.182413	0.186424	0.198386
0.0301894	-0.0295294	0.0502344	0.0269964	-0.023153	0.014732	0.0185644	0.0024686	-0.0429208	0.001612	0.0160647	0.0418211	-0.0442385	0.0301165	0.142361	0.000690976	0.0428044	-0.0220867	0.0047546	0.0231136	-0.0327032	0.00127216	-0.00753754	0.0419782	0.0227737	-0.0756357	-0.0161886	-0.0107467	0.0242322	-0.0168284	-0.0248863	-0.0495532	0.00776312	0.0301353	-0.0172343	-0.0247963	-0.00584684	-0.0685176	0.0422005	-0.0121059	-0.000349804	-0.0443873	0.239182	-0.041362	0.0359359	-0.025182	-0.0168309	-0.0733849	0	0.0514479
-0.0524306	-0.0575591	0.0169449	0.938436	-1.93813e-05	-0.0228894	-0.001327	0.214638	0.0434126	-0.0367129	0.106039	-0.044233	-0.108183	0.243837	0.000114345	-0.0160751	0	0.0564755	0.207105	0.197243	0.00718442	0.0525633	-0.15593	0.306498	0.210564	-0.120508	0.00593315	0.560714	0.20622	0.345691	-0.0326334	-0.0222246	-0.0208656	0.113515	-0.0793201	-0.0519532	-0.0407179	-0.127419	0.220407	-0.135705	-0.0837731	-0.0168179	-0.10761	-0.0703719	0.0112916	-0.0603865	-0.113612	-0.0637072	0.0803848	0.276212
-0.820059	-0.522034	-0.33463	1.63361	-0.698725	-0.745948	0	0.730635	-0.222399	-0.287286	-0.276156	-0.482945	-0.747629	-0.484569	0.898921	-0.221703	-0.55545	0.131445	0.517988	0.272071	0.0339064	0.197239	-0.145665	-1.17136	0.845562	0.515818	-1.08308	1.03436	0.239519	-0.392935	0.675126	-1.51331	-0.0283634	0.49082	0.243644	0.0337899	-0.406799	1.17293	0.559995	-0.154308	-1.24428	0.382841	3.36608	-0.000791719	-0.540781	-0.0385754	-1.41545	0.243679	0.716872	0.367046
-0.0262241	0.0231022	0	0.00831155	0.00103159	-0.0026634	-0.0545382	0.040276	0.0122872	0.00784504	0.00679358	0.0149231	0.0252256	0.00789193	0.0449798	0.00618569	-0.0117866	0.0286477	-0.00770192	-0.00750304	0.0693544	-0.0207779	-0.000803306	0.0446222	-0.010063	-0.030032	-0.0557395	-0.00498333	0.0318661	-0.0345595	-0.025404	-0.0188483	0.0429434	0.00621162	-0.00344164	-0.0085736	0.00320939	0.0169036	-0.030105	-0.0512944	0.0240048	-0.0150021	0.285572	-0.0297441	0.0549514	0.00790001	0.00325455	-0.0318141	-0.0352043	-0.0282151
0.426816	-0.55513	0.538578	0.172469	0.805994	-0.388547	-0.500043	0.0356563	-0.0451412	-0.844491	-0.402613	0.051117	-0.693742	1.37782	0.588527	-0.271249	-0.11918	-0.117212	0.251225	0.660992	0.53066	0.222399	-1.47302	1.19776	-0.123687	-1.50118	0.975719	-0.0955171	1.21359	0.355294	0.510652	1.25594	-0.234977	0.272723	-0.945069	-0.42878	0.74202	-0.834009	0.336167	-0.643154	-0.100071	-1.0523	0	-0.827454	0.915352	-1.17876	-0.501523	-1.04944	0.5003	-0.0192973
0.0529681	-0.042692	0.109001	0.0173016	0.233292	-0.0114563	-0.0470705	0.00163143	0.00258252	-0.0631204	-0.0751709	-0.0414596	-0.0645433	0.236254	0.0593578	-0.0337182	-0.0274396	-0.0500668	0.0298919	0.046036	0.0267928	0	-0.117959	0.16259	0.0537475	-0.0807539	0.163302	-0.0177402	0.152589	0.0195114	0.114201	0.252361	-0.0314712	-0.0225847	-0.0603569	-0.0628513	0.00401499	-0.110922	0.0374429	-0.0910595	0.00297472	-0.0756946	-0.0216519	-0.0147407	0.0468966	-0.0737907	-0.0290088	-0.0813616	0.0228016	-0.023349
0.936204	0.936432	0.611323	-0.337361	0.681149	0.56703	0.0790906	0.152245	0.60748	-0.369285	-0.0440174	0.0456575	0.118448	0.0756787	0.745138	-0.151225	0.188627	0.319572	-0.162867	-0.221206	-0.0769244	-0.234976	0	0.315521	0.272719	0.464267	-0.443452	-0.249998	-0.372566	0.562071	-0.792392	0.22886	0.412766	-0.122768	-0.517078	-0.394585	0.505446	-0.189068	-0.0484837	0.305669	-0.468526	-0.533375	-0.41264	0.424331	1.10502	0.769288	1.38153	-0.556311	-0.20679	-0.395482
-0.0193281	0.047115	0.0411539	-0.0308131	0.00293612	0.000395641	-0.0163682	-0.0219297	-0.0296342	-0.0158971	-0.0458323	0.0780751	0.0319966	-0.0537365	0.0210575	-0.0200378	-0.039676	-0.0392425	0.00740582	-0.0649948	0.00683775	0.0382889	-0.0128599	0.00690489	0	0.00642215	-0.00776998	0.013232	-0.0315861	0.00778033	-0.0305905	-0.0271099	0.0793428	0.0124787	0.0103608	0.0335808	0.0129798	-0.00360056	0.0054577	0.00948136	-0.0137165	-0.0356389	0.0385453	0.0384084	0.0122643	0.0193818	-0.0139695	-0.0268567	-0.0250862	-0.0188382
-0.0207077	-0.0288322	0.00797021	0.0100669	0.0482747	0.147779	0.157517	0.00627344	-0.0231573	0.0160445	0.0321852	0.0506794	-0.0227322	0.11687	0.0205589	0.0522675	-0.00167236	0.0115525	0.0204313	0.0109847	-0.00427592	-0.00882818	0.124808	-0.0194343	-0.0556035	0.0544555	0.0215732	-0.0132774	-0.0238265	0	0.0128096	0.0138204	0.0112836	-0.029882	0.0285878	0.0257891	-0.0181375	-0.0362544	0.0432663	-0.0374321	0.0118027	-0.00354523	-0.0312425	-0.00351753	0.0116669	-0.0416213	-0.0230228	-0.00803699	-0.0115594	-0.073305
0.00507281	-0.0152391	0.0300585	0.0167256	0.0746822	0.0210555	0.0425198	0.00784127	-0.0115742	-0.00033109	-0.0258154	-0.0172948	0.0265636	-0.0166377	0.00955771	0.0193242	0.000308538	-0.00288532	0.0448981	-0.0101454	-0.00429532	0.00190872	0.00148598	0	-0.0293556	0.00314198	0.0187329	-0.0121042	-0.0422865	0.0141055	-0.0157614	0.0249154	0.0429481	-0.00490193	-0.0158121	-0.0293548	-0.000336933	-0.0149418	-0.00627575	-0.0229196	0.0030992	-0.0227686	0.00743015	0.00832809	-0.0156835	0.0070015	-0.0142692	0.00667665	-0.0443152	0.00967998
-0.0301306	0.0182362	-0.00909724	-0.0448446	0.0915518	0.0170116	-0.0280163	0.0333252	-0.0249639	0	0.0155651	0.00571203	0.00282495	-0.0347818	0.00350391	-0.0108227	-0.0308602	0.0257524	-0.00388113	-0.0236298	0.0371986	-0.0164426	0.00253819	0.0212889	-0.021377	0.0342142	0.0056252	0.0150655	0.00102583	-0.0143104	-0.0248748	-0.0035081	0.033168	-0.0291602	-0.0284487	0.0412847	-0.000321643	0.047136	0.00938977	0.00464474	0.0049822	-0.0118092	0.000176644	-0.00638915	0.00243601	0.00787655	-0.050704	-0.00936897	-0.0370222	-0.083969
1.69548	0.070433	0	-0.926382	-0.372116	0.57318	0.261634	-0.378907	-0.242256	-0.00299414	0.435789	0.906108	0.627473	-0.0673698	0.224606	0.130548	0.278366	0.12313	-0.400494	-0.76674	0.237732	-0.707673	0.733223	0.44789	-0.14302	0.0918055	0.240812	-0.85429	0.159743	-0.83804	-0.415739	0.831761	-0.105178	-0.416179	-0.467982	0.0772455	-0.618856	0.926227	-0.389792	-0.0040849	0.195382	-0.576279	0.190499	0.363826	0.0795451	-0.529375	1.42024	0.0768218	-0.725926	-0.410042
0.0392544	0.0134782	0.00762407	-0.00659805	-0.0479364	0.0428638	0.0125528	0.00899447	0.00377066	0.0163916	0.0546382	0.0616964	0.00733924	-0.0360821	-0.0347331	-0.00503414	-0.019378	-0.0290993	-0.0735397	-0.00958071	0.0170342	-0.0166631	0.0940312	0.0441561	0.00462667	0.00988997	0	-0.0271961	-0.00682549	0.00438765	-0.0437467	0.0306264	0.0102056	-0.050618	-0.0183526	0.0586516	0.011294	-0.0245557	0.00265358	-0.0113349	-0.0277265	-0.0496794	0.00461546	0.0935402	-0.0226908	-0.025148	0.0428866	-0.0382104	-0.00478719	-0.0189875
0.957718	0.744966	0.716568	-0.717429	0.492021	0.408119	-0.274025	-0.0446954	0.30411	-0.433409	-0.116768	-0.0101963	0.455144	0.235181	0.41829	-0.0681081	0.386882	0.221538	-0.124944	-0.176369	0.124949	0.0108309	-0.286957	0.894242	0.490843	0.661766	0.247877	-0.336033	0	-0.100394	-0.560981	0.0673947	0.309636	-0.23146	-0.619001	-0.291589	0.463042	-0.261312	0.125135	0.419709	-0.169273	-0.601802	-0.0576666	0.103936	1.10514	0.0555805	0.99451	-0.419988	-0.309965	-0.315646
0.908376	0.0110568	-0.418699	0.581645	2.80296	-0.0256684	-0.102785	0.414236	0.92496	-0.236	-0.220431	-0.445632	1.03226	-0.694001	-0.427702	-0.462974	-0.68032	-0.249835	1.7869	0.183304	-0.305213	0.986738	-0.236243	-0.0943171	1.86945	0.198621	-1.18132	0.165301	-0.0369104	-0.265716	0.212279	-1.45551	2.54324	3.28237	0.516881	-0.132054	-0.431741	-1.66806	0	0.575225	0.494794	-1.39928	-1.73145	-1.15397	2.25454	0.0713855	-0.78932	0.110457	0.229483	-0.35359
0.239698	0.0128551	-0.00564377	0.0650767	0.615411	0.0935942	-0.0226044	-0.00408394	0.122443	-0.00259989	0.0244775	-0.0606474	0.0863144	-0.0334016	0.00975752	-0.0234122	0.0156572	0.000400376	0.22908	0.112619	-0.0170977	0.0548915	-0.0385274	0.000979112	0.279277	-0.0158039	-0.0215368	-0.0110524	0.0568209	-0.0274581	0	-0.0485898	0.0987264	0.465393	-0.0350198	-0.0485294	-0.0433318	-0.0662465	0.067508	-0.0362338	0.031553	-0.0318923	-0.0120027	-0.0643189	0.301647	-0.0285574	0.00779774	-0.0843807	0.0101998	0.00279482
-0.980176	-0.122735	-0.541203	1.38605	-0.187628	1.06385	0.00272625	0.903151	0	-0.0753017	-0.191606	0.214247	-0.792808	-0.370623	-0.268095	1.6243	-0.377811	-0.0681291	0.641163	1.66535	1.17555	1.64845	-0.46168	-0.315338	0.523185	-0.00176161	-0.898691	0.452271	0.500327	0.386627	1.37348	-0.491561	-0.409095	1.17058	0.2894	0.674297	0.0312128	-1.45359	0.488641	1.49176	-1.03872	-1.02263	-1.25649	-0.830088	-0.0290219	-0.448996	-0.9448	-0.201083	0.335514	0.345274
0	-0.0666682	-0.0317098	0.17865	-0.0531379	0.21205	-0.0221191	0.0263482	-0.0336102	-0.0246347	0.000660119	-0.0312972	-0.0465402	-0.0185737	-0.0101121	0.187315	0.00843968	-0.0262219	0.0371437	0.194603	0.143735	0.172723	-0.042594	-0.00390297	0.0399398	-0.0582911	-0.0985347	0.0326888	0.0276667	-0.00593629	0.0732136	-0.0453265	-0.0377974	0.0168002	-0.00787369	-0.063965	-0.0652554	0.00919302	0.0511319	-0.020326	-0.0198866	0.0265248	0.00175698	-0.088526	-0.0633387	-0.0462436	0.119948	0.09005	0.0539279	0.0252521
-0.0248316	-0.0173372	0.0344611	-0.027845	0.0147198	-0.0361069	-0.0317521	0.0472073	-0.017468	-0.017035	0.00843051	0.145718	0.0544662	0.0127493	0.00911194	0.0101764	-0.0223233	-0.0132259	0.000168755	-0.0284399	0.0498045	-0.00570481	-0.0202163	0.0194055	-0.0343335	0.00521113	0.00227211	0.0304462	-0.00123423	0.00674336	0.0144855	-0.00839915	0.0368075	-0.0101271	0.0108057	-0.0369405	0.0103153	0.0109162	-0.0281386	-0.00890509	0.00063439	-0.0198577	-0.0119914	0.033117	0.0522103	-0.021786	-0.00854324	-0.0158901	0	-0.0296994
-0.0382846	-0.00554804	-0.0465251	-0.00520176	-0.0329507	0.0268949	-0.0195963	0.00216558	-0.0137668	0.0250624	-0.00649653	-0.00734865	-0.0112043	-0.0565546	-0.0250852	-0.0662344	-0.024943	-0.0131072	0.0080194	-0.0425486	0.00386928	-0.0330575	-0.00884244	0.0114353	-0.0153591	0.0582433	0.0709485	0.0369231	0.0692585	0.0334206	0.024649	0.0169711	0.0482135	0.108329	-0.00722514	0.0552196	0.0999585	-0.0158833	-0.0184667	-0.000777424	0.0443272	-0.00643759	0.0157513	0.0390307	0.0468072	0.0138359	0	0.0380068	-0.00399176	-0.00948142
0.117273	-0.114448	0.0118268	-0.0512003	-0.103391	0.0327104	-0.197984	0.0687304	-0.140896	0.173814	0.0127138	-0.238574	-0.187373	0.028575	-0.158191	-0.177814	0.0778636	-0.207696	-0.247798	-0.030786	-0.174879	-0.134703	0.0215053	0.182819	0.0648774	-0.0699692	0.315812	-0.0248446	0.0637597	-0.0260495	-0.017558	0.132994	-0.125383	0.251231	-0.153363	-0.198205	0.153584	-0.178594	0	-0.0778847	0.0786366	0.0247976	0.14319	0.129838	-0.105738	0.414604	0.0309825	0.332179	0.0391886	0.0861813
0.151101	-0.0830222	-0.102669	-0.256185	-0.290514	0.117257	-0.0151971	-0.122841	-0.111328	-0.22207	0.247324	0.0142315	0.0329643	-0.264719	-0.429862	0.176313	0.124434	0.152063	-0.161051	-0.159125	-0.173995	0	0.980546	-0.218441	-0.203455	-0.0590719	0.15888	-0.120685	-0.142287	-0.39307	0.198432	0.748887	0.666453	-0.352245	0.835505	0.456585	-0.440648	2.17756	0.514188	-0.0368981	3.34128	0.566243	0.520687	0.70356	-0.515238	0.591783	1.10319	1.2945	0.0168463	0.0690215
-0.0268462	-0.0678827	-0.0423557	0.188338	-0.0500661	0	0.054809	0.0453578	-0.0551608	0.0928373	0.0459424	-0.0536876	0.0589529	0.0416864	-0.0551138	0.147827	0.24841	0.0537368	0.153885	0.221893	-0.0403579	0.128366	-0.017111	-0.0692891	0.100123	-0.0100058	-0.0562717	-0.0200374	0.0666251	-0.0202576	0.0443606	-0.017759	-0.0658298	-0.0135406	0.0168597	-0.00783179	-0.0498739	-0.0323246	0.0535059	-0.0772884	-0.0241954	0.0871612	-0.000706764	-0.0553942	-0.0703652	-0.00202689	0.230164	0.140439	0.0682199	0.0359509
-0.0389369	-0.201525	-0.199184	0.308654	-0.187059	-0.0230983	0.0704307	-0.0874945	-0.191309	0.15083	0.0217196	-0.136356	0.0683249	0	-0.20585	0.112875	0.345283	0.00377687	0.156196	0.408863	-0.151487	0.084568	-0.0340378	-0.205242	0.0558406	-0.108369	-0.0293662	0.0302105	0.0272608	-0.14976	-0.0504648	-0.0588709	-0.19382	0.0217156	0.197142	-0.159369	-0.195272	-0.0358039	0.0666772	-0.106645	0.118542	0.0959685	0.0176299	-0.112368	-0.203175	0.00199338	0.371914	0.691091	0.0975389	0.0300261
-0.0181451	0.00554163	0.0421866	-0.00782961	-0.00108468	0	0.0226808	0.0460195	-0.0178226	0.0231486	-0.0176983	0.0456277	-0.00296608	0.00585514	0.0233363	-0.0389236	0.0232859	-0.0152525	-0.0639539	0.0121026	0.0146225	-0.0357038	-0.000338556	0.0337059	-0.00275277	-0.011817	0.00889386	0.00923487	-0.0154006	-0.0139585	0.0236269	0.0178785	0.0191545	-0.017777	0.0564472	0.0283781	0.00631931	-0.00468	-0.0184795	0.0132496	-0.0136111	-0.0230982	-0.00499509	-0.0131608	0.0265873	-0.00928255	-0.0258846	0.0141346	-0.0347672	0.00790984
-0.044323	0.0328035	0.0150571	0.0188575	-0.0112145	0.034539	0.0199863	0.00959025	-0.00462268	0.0296392	-0.0288823	-0.00777805	-0.0156002	-0.0534422	0.0131434	0.00326321	-0.0405086	-0.0109151	0.0257297	0.0195743	0.0562571	0.0179481	-0.0273002	0.0123425	0.0208271	0.0201743	0	0.0257703	-0.0513922	0.00485161	0.0196693	-0.0453962	-0.0547368	0.0360387	-0.00657953	-0.0434683	-0.00779291	-0.0874568	0.00517753	0.0218899	-0.00817518	-0.0593526	-0.0131928	-0.0325827	0.035224	-0.0511351	-0.0352431	-0.03477	-0.0324428	0.0385169
0.0332817	0.0138353	0.00669655	-0.00504879	-0.00568492	-0.00929944	0.00786597	-0.0268071	0.0409735	-0.0157404	0.000342732	0.0498416	0.0128182	-0.0105654	-0.0104618	-0.0280033	-0.0419925	0.00728133	-0.0161261	-0.00088528	0	0.0192709	0.0217119	0.0237584	-0.0275949	-0.034766	-0.00725566	0.0168074	-0.028227	0.0107958	-0.0182225	0.0157614	0.0752861	-0.00707934	-0.0118056	0.00983693	0.0154683	-0.0238255	-0.00100454	0.0122158	-0.0376719	-0.0355803	0.00288348	0.0218394	0.00178394	0.0164392	-0.00639905	0.0333821	-0.013208	-0.0198195
-0.0114976	-0.0136743	0.0219484	-0.00702753	-0.0177431	-0.00747575	-0.00994017	-0.0185266	-0.0199288	0.0150198	-0.0395308	0.092312	-0.0182577	0.00467669	0.0429491	0.0400198	0.00486736	-0.046065	0.00790835	-0.0342836	0.0221732	0.0133758	0.0364112	0.00856612	-0.0412792	0.0999575	-0.00398051	-0.0194998	-0.0476198	0.0161726	0.0219645	0.00789857	0.0309474	-0.040173	0.000620262	0.0758066	0.0228472	-0.00436857	-0.0315453	0.048539	0.00873357	0.0408931	-0.010553	0.0267291	0.022622	-0.00685787	-0.0063512	-0.00941476	-0.0335965	-0.0104918
0.0822531	-0.0191652	0.0487018	0.0102995	0.105129	0.00880767	-0.0257347	0	-0.0191451	-0.0162627	0.128176	-0.0258279	-0.0448461	0.0812642	-0.0302578	-0.0104709	-0.00897045	-0.0149302	-0.0196421	-0.0092746	0.0382577	-0.0222274	-0.0291686	0.109964	0.0227914	-0.0275905	0.0795244	0.000337554	0.0159362	0.0205253	-0.0086814	0.155568	0.0158184	-0.023587	-0.00205577	-0.00390358	0.00866086	0.0134711	0.0426796	-0.0483311	0.0048708	0.0178622	0.0721858	-0.037481	0.00764288	-0.0364918	-0.00913544	-0.0500881	-0.000166896	0.00968673
-2.1109	-1.7572	-1.31277	1.92292	-2.28448	-1.28777	1.16282	0.334295	-0.0954772	0.824716	-0.567481	-1.39467	0.871785	0.0464118	-0.605393	-0.0551388	1.79074	0.903232	0	1.84942	-0.921671	-0.0224438	-0.872361	-3.0611	0.449031	1.01497	-1.51	0.487058	0.0865444	-0.205284	1.15887	-2.1363	-1.6038	0.244061	1.56168	0.674332	-1.15965	-1.13582	0.146857	0.160164	-0.866564	1.47106	-0.665576	-1.67113	-1.21739	-1.04758	0.935924	1.33134	0.823767	0.871785
0.016699	-0.0059865	-0.00411515	-0.0156972	0.00988185	0.0348166	-0.0217883	-0.0163873	-0.0726125	0.00924184	-0.0517804	-0.011247	0.0118363	0.0260507	-0.0640895	0.0119255	0.0551881	-0.0261849	0	0.0725845	-0.0114398	-0.00729464	0.0301422	-0.00774181	0.0441743	0.0262923	-0.0124609	0.0197687	0.00660261	-0.0326389	0.0130321	-0.0240124	0.0332265	-0.00754962	0.0518143	-0.0332843	-0.023843	-0.0586046	-0.0407043	0.0125201	-0.0508009	0.00949267	0.00896075	-0.0245609	-0.0495744	-0.00929384	0.0552306	0.00401251	0.00453609	0.00743191
-0.0370167	-0.0118434	0.00803277	-0.0231807	0.00327734	-0.00498925	0.0129169	0.0214625	-0.0266829	0.00617794	0.0114792	0.0708352	0	-0.0511514	0.00947553	-0.0107202	-0.0528018	-0.0248435	-0.0233184	-0.01548	0.0235895	-0.0435234	0.026391	0.0171715	0.011735	0.0109405	0.00444921	0.0250399	-0.00128586	0.0433834	-0.0197331	0.000812497	0.0272357	-0.00757797	0.0284845	-0.0148967	-0.00724257	-0.0217386	-0.0373618	0.0104937	0.0138497	-0.0195018	0.0155607	0.00706241	-0.0176538	-0.00732466	0.0193419	-0.0274276	0.0320816	-5.21158e-05
0.00126508	-0.0144114	0.0161679	0.0119949	0.00538875	-0.00103725	0.00105092	0	-0.0114483	0.0207139	-0.0294682	-0.031414	-0.0242361	-0.000942731	-0.0115307	-0.049165	-0.0229158	-0.0226914	-0.0223762	0.0091177	0.0305245	0.00103334	-0.0126725	-0.0201486	-0.0223343	-0.0103775	0.0371678	-0.041095	-0.00295265	-0.0286854	0.0319159	0.00644649	-0.0313104	0.0422289	-0.020066	0.0307233	0.0413514	-0.012573	0.0091048	0.00960137	0.0175031	0.0342503	0.00828615	-0.0425621	0.0506284	-0.014634	-0.02202	0.0564382	-0.0208896	0.0120783
0.0284547	0.0223387	0.0153738	0.00567246	0.0281388	0.0255309	0.058072	-0.0209591	0.0258427	-0.0212265	0.0232939	-0.0096694	0.0147179	0.012039	-0.0164633	-0.0221209	-0.0460845	-0.00408644	0.0371062	-0.0197275	-0.0130912	0.0022954	-0.0261284	0.0209728	-0.0367994	0.0363887	0.0452943	-0.0155933	-0.0433995	0.028022	-0.00438081	-0.0288946	0.0478209	0.0307962	0	0.0261553	0.00291377	-0.0169115	0.0127186	-0.00884644	0.0248197	-0.0348197	-0.0481438	-0.00841624	0.0240636	-0.00287964	-0.0396942	-0.00540659	-0.0124541	-0.0100064
-0.0790513	0.154657	0.0232352	-0.0437822	0.106549	-0.0610949	-0.0621168	-0.0279204	0.0156596	-0.0577558	-0.0591448	0.0562507	-0.012488	0.011504	0.0292138	-0.0270389	0.00602337	-0.0307187	-0.0895993	-0.0413809	-0.0144412	-0.0147777	-0.0292101	0.251505	0.0241693	0	-0.0121155	0.0472599	0.00121443	0.0452327	-0.0295953	0.153576	0.0412679	-0.0209729	-0.0538818	-0.00903654	0.0932649	-0.0268436	0.046441	0.0780964	-0.0447445	-0.0281731	0.0896186	0.00960296	0.0945073	0.0718183	0.101943	0.0155349	0.00505957	-0.0457485
-0.729615	-1.23672	-1.29021	1.59581	-1.56859	-0.639976	0.237632	-0.0273172	-0.618049	0.545771	-0.321598	-0.99664	-0.0524462	-0.580033	-1.414	0.146104	1.65705	1.23332	0.427794	0.98933	-0.89476	0.765629	0.270799	-1.50033	-0.500447	0.793373	-0.636302	0.141419	-0.0444483	-0.36309	0.442922	-0.585137	0	-0.0884141	1.81082	0.868673	-0.992042	1.53758	0.109442	0.388002	0.959657	0.791019	-0.429295	-0.265752	-1.30596	-0.0245237	1.21687	1.8627	0.285717	0.145791
0.129303	-0.0060628	-0.0384522	0.0924557	-0.049715	-0.0127677	0.0657694	-0.0488592	-0.00456118	-0.0481257	0.193447	-0.0897179	-0.0526223	0.00231472	-0.0335444	0	0.0827587	-0.048693	0.0250659	0.119552	0.00339506	-0.00451037	-0.00616373	-0.0230705	0.0790414	-0.0634983	-0.0142528	0.0514019	0.0607264	-0.00887237	0.0823562	0.111278	-0.01975	-0.0353096	0.184751	-0.0336443	-0.0603531	0.485235	0.132889	-0.0768073	0.267704	0.176706	0.143946	-0.0102765	-0.123427	0.0712926	0.297339	0.0981494	0.0994484	0.125331
-0.0493522	-0.0385525	0.00399572	0.00628214	-0.0625202	0.038447	-0.0481429	0.0814749	-0.0116665	0.0998533	-0.00646068	-0.0816948	-0.0280547	-0.0769386	0.0145567	-0.0238387	-0.00836043	0	-0.0933978	-0.0654786	0.015033	-0.0259459	0.00451456	-0.00844413	-0.0725796	-0.0135386	0.223708	0.0681258	0.0705577	0.0120893	0.0350737	0.136853	-0.0325412	0.204176	-0.0324766	-0.0424727	0.0335238	-0.0171856	-0.0131303	-0.00980011	0.0850061	0.000808921	-0.0105484	0.0671432	0.0247498	0.135007	-0.0489858	0.103481	0.0374627	0.00681675
-0.0180183	-0.0020109	0.0355087	-0.026728	0.0260622	-0.00874723	-0.0658878	-0.0455952	-0.00406987	-0.0130135	-0.0466879	-0.0298808	-0.0351628	0.00151753	0.043146	-0.0300526	-0.00513117	0.0451609	-0.0137654	-0.0283576	0.0226857	-0.0336363	0.0611814	0.0186497	0.0104962	0.0842402	0.00811757	0	-0.0257208	0.0157989	0.0262124	-0.0135441	0.0273306	-0.0189713	0.00970265	0.00549266	0.00257879	0.0293163	0.0107725	0.0154668	0.0189184	-0.0521483	-0.0401216	0.0284649	0.0381436	0.0166851	-0.0213074	0.0136229	-0.0174961	-0.000617598
-0.0381588	0.00220938	-0.0486202	-0.0320627	-0.0368352	-0.0483057	-0.0722993	0.0250889	-0.0411531	-0.00208157	0.0149195	0.114325	-0.0241071	-0.041683	-0.0279273	-0.00841902	-0.0327854	-0.00354589	-0.0264893	-0.0446084	-0.0468366	-0.00455018	0.0537082	-0.0346031	-0.0316346	0.0619105	0.0191301	0.0101982	0.0882101	0.142017	-0.0278333	0	0.0154054	0.00850471	-0.015412	0.044345	0.201853	0.0207789	0.00408664	0.109782	-0.0228895	0.041077	0.0194472	0.100062	0.0771456	0.0805657	-0.0392745	0.135021	0.0151265	-0.0384628
-0.345625	-0.459478	-0.383774	0.336891	-0.405857	0	0.105304	-0.095364	-0.0514743	-0.0149917	-0.0741857	-0.182496	0.0249333	-0.0324729	-0.396524	0.187874	0.560571	0.38543	0.0304572	0.507769	-0.232323	0.349609	0.0612633	-0.531171	-0.00302788	0.208899	-0.146144	0.0843923	-0.00980783	-0.376381	0.646026	-0.249449	-0.254007	-0.0524165	1.28381	-0.0736959	-0.511913	0.122726	0.112533	-0.0246765	0.477786	0.266141	0.08228	-0.164926	-0.675759	0.167012	0.468373	0.951285	0.360319	0.0337392
-0.0821964	-0.0244549	-0.0491654	0.0305811	-0.0680236	-0.0153093	-0.00923343	0.00856762	0.00690916	0.00792438	-0.00783705	-0.062638	0.0814321	-0.0439677	-0.0180143	0.040187	0.0215848	0.178595	-0.0100168	0.0229527	-0.0756549	0.0904838	0.258862	-0.0279805	-0.0769818	0.196584	-0.00605428	-0.0278812	-0.0877012	-0.10876	0.0953485	-0.00924067	0.339856	-0.10653	0.381223	0.203649	-0.0686861	0.162581	-0.0807833	0.186581	0.137714	0	-0.00449613	0.0846556	-0.0504539	0.109452	0.0622412	0.191763	0.00275006	-0.0674696
-0.233357	-1.0936	-1.39745	1.45617	-1.5049	0.0457137	0.388209	-0.140164	-0.488588	0.790624	-0.352783	-0.933286	0.289632	-0.445305	-1.40363	0.243965	1.39023	1.83904	0.674293	1.08715	-0.935731	1.02948	0.579312	-1.61404	-0.477506	0.42976	-0.270265	0.323201	-0.397009	-0.284739	0.347427	-0.914952	-0.289799	-0.0755732	2.34838	0.543933	-0.984277	1.51888	-0.108144	0.657802	1.22099	1.1161	-0.0974937	-0.392544	-1.26359	0	1.3233	1.9805	0.420916	-0.0114612
-0.00977508	-0.00761468	0.0296729	0.0014148	0.0478919	0.00383704	-0.0162518	0.0282616	0	-0.0161228	-0.0127759	0.0723745	0.065542	0.00794502	0.0428811	-0.0318287	-0.0338893	-0.006034	-0.000993229	-0.0081443	-0.0128596	0.0263318	0.00901235	0.0187091	-0.0304646	-0.0152197	-0.010876	0.010541	-0.00469342	-0.0138346	-0.014913	0.00294994	0.00174534	-0.0132729	0.000993955	0.0311256	0.0316864	-0.00632006	0.017847	-0.0193848	-0.00285942	0.00559271	0.0164285	0.0409681	0.0237998	0.0185754	0.00661075	-0.0464873	-0.0394672	0.00466423
-0.156755	-0.318507	-0.146958	0.302184	-0.321607	-0.121341	0	-0.195854	-0.0493708	-0.114074	0.00403095	-0.238794	-0.031735	-0.0700129	-0.196098	-0.0530752	0.18724	0.0989039	-0.0939202	0.165927	-0.101595	0.0863695	0.0987175	-0.281472	0.0319982	-0.0556652	-0.188884	0.159026	0.114433	-0.258795	0.327133	0.0656813	-0.131934	-0.130744	0.609331	-0.0274684	-0.304851	0.702868	0.132924	-0.064879	0.301199	0.391005	0.0344991	0.06354	-0.332569	0.1986	0.395946	0.601437	0.215687	0.0747825
0.0113522	0.00221262	-0.0241729	-0.0301055	0.00178271	-0.0595638	-0.0507151	-0.00876093	-0.024915	-0.0341283	-0.0486938	0.197012	0.00426429	-0.0111061	-0.038973	-0.0256469	-0.0367412	-0.0614129	0.00441781	-0.0655492	0.00509311	-0.0388374	0.0311506	0.0214163	0.0284135	-0.00801127	-0.0282257	-0.00109926	0.0158443	-0.00153647	0.00105398	0.0321467	0.045403	-0.0363931	0.0193484	0.0787829	0.0354406	0.0184746	-0.0173141	0.0919624	0.0293292	0.00359156	0.0694115	0.0191995	0.114044	0.0652199	-0.00503076	-0.013325	-0.0101662	0.00887859
-0.239213	-0.0707264	-0.314278	0.228077	-0.137035	-0.0267351	0.187116	0.0645724	0.0928069	0.136278	-0.102253	0.383591	0.264366	-0.182674	-0.0645377	0.174095	0.0144246	0.697681	0.113473	-0.0206983	0.0607647	0.165745	0.310046	-0.294952	-0.240429	0.242769	-0.114444	-0.0811665	-0.323148	-0.273161	0.0641397	-0.317095	0.217321	-0.0908503	0.96855	0.309566	-0.257007	0.355589	-0.271842	0.16096	0.322606	0.0311242	-0.151609	-0.0787268	-0.247704	0	-0.0972003	0.349601	-0.0783584	-0.302755
0.0314576	-0.0927073	-0.0736559	0.0279728	-0.120192	0.142986	-0.130641	0.158812	-0.0955221	0.104826	-0.00723512	-0.157455	-0.0449195	-0.0445172	-0.0722941	-0.0946907	0.0818667	-0.0560113	-0.114657	-0.0327514	-0.0732742	-0.0135149	0.0224884	-0.0718999	-0.00347876	0	0.312125	0.087353	0.233076	0.112426	0.0659542	0.0780784	-0.161343	0.369308	-0.0522063	-0.0546408	0.229235	-0.0159048	0.0379946	0.0129757	0.218056	0.114016	-0.0227351	0.229871	-0.0693728	0.297256	-0.0624711	0.491858	0.116773	0.00181715
-0.00636203	0	-0.0443801	-0.0285421	-0.0246924	-0.0640019	-0.07367	-0.0446175	-0.0380937	-0.0270766	-0.0125775	0.00251033	-0.0203658	0.00589945	-0.0469916	0.0244562	0.0342784	0.026808	-0.00150831	-0.0629554	-0.00245381	-0.00994383	0.0952682	-0.0420955	0.014892	0.0245433	-0.0395557	-0.00406705	0.0331649	-0.0125916	-0.0252316	0.0226848	0.0199043	-0.0346034	0.0137687	-0.00742126	0.0241624	-0.0467132	0.0183093	0.0212182	0.039186	0.0267252	0.0396994	0.0132032	-0.0312485	0.0401201	0.055303	0.105607	0.0143095	0.00722018
0.0408282	0.03145	0.0177403	-0.00151556	-0.00832542	-0.0196247	0.0292067	-0.0048098	0.0555554	0	0.00421714	-0.0228359	-0.00709299	0.0191882	0.00494082	0.0516979	0.0505286	0.02324	0.0470232	0.0468459	0.00478983	0.0446751	-0.0177941	0.0170373	-0.0198456	0.00797052	-0.000576046	-0.0395085	-0.00145015	-0.0487284	-0.0350537	0.00646047	0.00316316	-0.0419816	-0.022913	0.0204794	-0.0191546	0.000695256	-0.010531	0.0208953	-0.0405811	0.00141255	0.0240809	-0.0116716	-0.0240037	-0.00932066	0.0222742	-0.00350883	-0.0300609	-0.0194393
-0.00403761	-0.000611567	0.00671444	0.00965385	-0.000275727	-0.0127444	0.0102137	0.00940526	0.00064735	-0.0395537	0.0208094	0.0740117	-0.0376751	0.00998581	0.00185615	0.0463108	-0.0119032	-0.03443	0.0153687	0.00453729	0.0165352	-0.00684385	-0.0148315	-0.0110915	0.0291811	0.0125584	-0.00989848	-0.0301632	0.0161492	-0.0135204	-0.0435715	-0.000255972	0.0329089	-0.0216493	0.00992728	0.00208909	-0.044225	0.0152418	-0.0385971	0.0270018	-0.0506238	0.018484	0.00104353	-0.0212437	-0.0395415	0	-0.01888	0.0255011	-0.00393077	0.0330379
-0.0761425	-0.066099	-0.135188	0.0485675	-0.0454275	-0.0422153	0.0622079	0.00605022	0.0390795	0.0602041	-0.0367035	0.0411174	0.126838	-0.0910577	-0.0783091	0.0401627	-0.00454937	0.464121	-0.0320332	-0.0470109	0.0491825	0.0627027	0.23477	-0.0485451	-0.114881	0.199298	-0.0138801	-0.088157	-0.143771	-0.122483	0.0448789	-0.127272	0.666887	-0.134688	0.756422	0.414257	0	0.308111	-0.0872537	0.271339	0.234958	0.0387017	0.031138	0.0187927	-0.024876	0.202791	-0.0170643	0.177914	-0.0424157	-0.100349
-0.0231627	0.0196765	0.0198311	-0.0284157	-0.0253182	0.00448476	-0.0210267	0.00889254	0.0435251	-0.000758612	0.0169828	0.204319	0	-0.0348692	-0.00929938	-0.00553086	-0.0532309	-0.0274133	-0.0418149	-0.00243268	0.0167673	-0.00177359	-0.00698813	-0.00106036	-0.0254096	0.0126649	0.0279659	-0.0380307	0.0595924	0.0873146	-0.038886	-0.0140328	0.0222584	-0.037979	-0.00553676	0.0463067	0.066114	0.0059668	0.0265227	0.00196388	0.0353618	0.0610046	-0.00678151	0.01066	0.0564897	0.0415367	-0.0525451	0.0185529	-0.0182248	0.0169983
-0.0359697	-0.025953	-0.0863983	0.0323985	-0.0232604	0	0.0744374	0.00726456	0.0985453	0.0505847	-0.0288286	0.0240358	0.0619057	-0.03776	-0.0673547	0.0358959	0.00173328	0.219454	0.0233248	-0.0110115	-0.0390553	0.0871997	0.195501	-0.0780165	-0.0398448	0.0915409	0.040136	-0.0129362	-0.0700811	-0.0530229	0.0513429	-0.0145578	0.163232	-0.0626851	0.421395	0.1397	-0.0696866	0.123171	-0.0476735	0.0427462	0.153221	-0.0388321	0.0474938	0.0673844	-0.0701683	-0.00840229	-0.0143114	0.146498	-0.0332154	-0.0521634
-0.0843723	-0.0529568	-0.0977553	-0.0278301	-0.0163519	-0.0234316	-0.0190967	0.00690376	-0.0103846	0.0025559	-0.0952577	-0.00932611	0.0193202	-0.0920299	-0.0320054	-0.0220149	-0.0858301	0.188466	-0.0447114	-0.0950287	-0.00917033	0.021939	0.251071	0.0413576	-0.0537092	0.278608	0.123324	0	-0.0445762	-0.00456317	0.0707387	-0.00134424	0.284841	-0.038835	0.449518	0.286327	0.0666869	0.253209	-0.0517332	0.262919	0.147057	0.00905437	0.0764185	0.073469	0.0952587	0.104133	0.00615787	0.209557	-0.0108335	-0.0454095
-0.00105908	-0.0477498	-0.0379171	0.023077	-0.0244894	-0.00189096	0.0153736	0.0193375	-0.00998447	0.00903362	-0.0154604	0	0.0296302	-0.0196616	0.0196199	-0.0164769	-0.0256344	0.0692033	0.0125701	0.0200878	0.0388869	-0.0178817	0.0670862	-0.0227687	0.0061857	0.126657	-0.0154935	-0.0148891	0.0326229	-0.0726649	0.00887542	0.0225199	0.0244955	-0.0367916	-0.0344703	0.026318	-0.0132258	0.0200451	-0.0422837	0.0238282	-0.005609	0.0242619	0.548696	-0.00611001	4.86833	0.0449003	-0.0262677	-0.0300098	-0.00319864	0.0225475
0.00522557	0.0264494	-0.00362458	-0.00262492	0	-0.00897045	0.0118856	-0.00946756	0.00525771	0.00232553	-0.0175637	0.0449974	0.0163564	0.0379825	0.0225426	0.00996236	0.00340151	0.0347606	0.0220551	-0.0113775	-0.0119393	0.000432804	0.0700442	-0.0133124	0.00247849	0.0144748	-0.0132719	-0.000249198	-0.0120454	-0.00564172	-0.00977787	-0.00186685	-0.0257234	0.0162328	0.0211579	0.0125336	-0.0198095	-0.0113944	0.0117196	-0.0188435	-0.0199491	-0.00568577	0.0240033	-0.0295351	0.0388792	-0.0144352	-0.0183733	-0.0232059	0.0129316	0.0247013
0.0668238	0.000459371	-0.0226346	0.0217156	0.0154901	0.040648	-0.0262217	-0.00498194	-0.0174841	0.0133553	0.0732344	-0.0392995	-0.015978	-0.0421574	-0.00760533	-0.0423342	0.0206335	-0.00893853	-0.0325142	-0.0423973	-0.0112728	0.0401761	-0.000943214	0	-0.00653134	0.0260852	0.126332	0.0250649	-0.00897271	-0.022312	0.00540689	0.0840247	0.0262154	0.0526874	-0.0494435	-0.0146322	0.0373947	0.0749066	0.0241255	0.0322559	0.0209159	-0.000930626	-0.0245879	0.0071213	0.026396	0.0636734	-0.0363496	-0.0410493	0.0321114	-0.0138624
0.0328576	-0.033731	-0.00172783	-0.0266081	-0.0478027	0.0588195	0.036226	-0.0209499	0.00785155	-0.019208	0.0100788	-0.0474063	0.0661696	0.0304068	-0.00352992	0.0321302	0.0458295	0.00720406	0.00294169	-0.0169939	0.0293854	-0.0380119	-0.0688732	0.010953	0.0915639	-0.0698488	0.0369204	-0.0332319	0.0199215	0.0172551	-0.00400566	-0.0256785	-0.0374372	0.0412298	0.0157852	-0.0565729	0	-0.0176312	-0.0215599	-0.0437848	0.0822551	0.0137137	0.0185126	-0.0618793	0.0200719	0.000352901	-0.00978044	-0.022197	-0.00716029	0.0542244
0.0387393	0.0198078	0.0214302	-0.0135854	0.0505374	0.0481567	0.0348947	-0.010168	0.052302	0.0111186	-0.0239969	-0.0255811	0	-0.0018897	0.0241851	-0.00958284	-0.0184689	0.00193357	-0.0330457	-0.0378834	0.0503124	0.000125972	0.0321659	0.0341614	0.00164774	-0.00280742	0.0300044	-0.0014609	-0.0183372	0.0183314	-0.0269457	-0.0514468	0.053915	0.0105205	-0.00558719	0.023018	-0.00776794	-0.0321288	0.0201078	0.0385225	-0.027219	-0.0204714	-0.0190757	0.0153266	0.0448726	-0.0055449	-0.0177472	-0.0354965	-0.0266067	-0.0319741
0.729364	-0.462842	-0.222413	0.377417	-0.511094	1.52583	-0.230795	0.113331	-0.544335	0.158853	1.9394	0.386858	0.500618	-0.212245	-0.579174	0.471609	1.12309	0.563445	0.212512	0	-0.298557	-0.187211	-0.457539	-0.673206	0.545119	-0.0364024	1.11667	-0.171447	0.178334	-0.35635	-0.461444	0.179319	-0.6074	-0.271603	0.837961	-0.685381	-0.68371	0.914009	-0.0499445	-0.830969	0.930218	0.67837	0.779185	-0.787739	-0.665545	-0.00973101	1.10257	0.787606	-0.287113	0.0358993
-0.0245742	-0.0137804	0.00166835	0.032763	0.0264539	0.0199027	-0.00288477	0.00688497	-0.0165793	0.00246472	-0.00168897	0.0367783	0.00450073	-0.0208924	0.043448	0.0171928	-0.0149013	-0.00655939	0.0410384	0.0381093	0.0252666	0.0368973	0.0205938	-0.0352226	-0.0288948	-0.0183845	-0.0660796	-0.00636613	0	-0.0266339	-0.0252489	0.0381061	0.0519026	-0.0214687	0.0116125	-0.0358235	-0.0261511	0.0209436	-0.0397094	-0.00889987	0.0259858	0.0259153	-0.00542584	-0.0592684	-0.0266442	0.0250106	-0.0257551	0.0164088	0.0260138	-0.0328046
0.0270602	0.052724	0.0270627	0.0476703	0.037727	0.0335177	0.0350446	0.0482435	0.0103605	0.0481126	-0.0231052	-0.0258787	-0.0216681	-0.000686552	0.0151245	0.0384332	0.0228582	-0.021322	0.00996747	0.0173781	0.0231344	-0.00126148	0	0.0206373	-0.0453174	0.00964039	0.00500811	-0.0118814	-0.0122342	0.0123434	0.0165598	-0.0263203	0.0060955	-0.0314735	-0.0238446	0.0377332	-0.0200391	-0.0519063	-0.0666339	-0.00949606	-0.00861821	-0.0561661	-0.00243435	0.000790331	-0.0109376	-0.0439019	-0.0207009	-0.0160776	-0.0346194	-0.0564397
-0.290197	-0.0558332	-0.422314	0.550128	-0.234782	0.0835617	0.37531	0.122521	0.172001	0.220687	-0.12106	0.51281	0.38658	-0.231207	-0.125239	0.239029	0.00364878	1.11233	0.153901	0	0.0158426	0.319303	0.348448	-0.500295	-0.402913	0.270212	-0.273051	-0.153514	-0.483964	-0.326448	0.0732916	-0.469177	0.301315	-0.171329	1.36196	0.447944	-0.465556	0.527648	-0.44606	0.101587	0.490139	0.0817603	-0.203492	-0.178938	-0.502455	-0.242717	-0.110867	0.43095	-0.117192	-0.459895
0.0185889	-0.0143263	0.000112006	0.0574072	-0.0171958	0.0306258	-2.78812e-05	-0.0187004	0.024096	-0.0387452	-0.0217765	-0.00108035	-0.0399462	0.0129359	-0.0325462	-0.0350761	0.116539	-0.0189885	-0.0355898	0.0679577	-0.0395326	-0.000494903	0.0142557	0.00445533	0.0232148	-0.00681009	0.0201684	-0.0077476	-7.76009e-05	0.032009	0.00486402	0	0.0112126	0.0406983	-0.0267972	0.0134377	-0.0111995	-0.00682516	-0.00316602	0.0233147	-0.0130412	-0.000346716	-0.00556129	0.0281347	0.0307765	0.0131524	0.0202458	0.0409978	-0.00121522	0.0210147
0.0199655	0.0469712	0.0428433	0.00420507	-0.0214846	0.0120727	0.013373	0.00712681	0.0169257	-0.0125319	0.0193995	-0.0188557	0.0150314	-0.0578585	-0.00972057	0.00767773	-0.0124576	-0.0036687	0.0120324	0.00885011	0.00881173	0.0198785	-0.000475115	0.0195267	-0.0103778	0.00817421	0	-0.0232361	-0.0187934	-0.0328802	0.0111843	-0.0183857	0.021294	-0.028964	-0.0161072	-0.000356582	-0.0467853	0.0170004	-0.0294576	-0.00374762	0.00173812	0.00947857	-0.0145952	-0.00673198	-0.0161494	0.0333408	0.0354162	-0.0492803	0.0276469	-0.0197632
0.0296985	0.0296584	-0.0091082	-0.0361162	0.00751892	0.00699857	0	0.0165964	0.0230878	0.0236306	-0.00821743	-0.0210889	0.041188	0.00417323	0.0142366	-0.0198354	-0.0315712	-0.0118508	0.000291641	-0.0104972	0.0176104	-0.0237337	0.0370311	0.0333399	0.0122649	0.00174669	-0.0348741	-0.0306051	-0.0661396	0.000981277	-0.0139537	-0.0250165	0.0407238	-0.00486416	-0.0115199	0.0352103	0.0266595	-0.0135284	-0.0175542	-0.0189918	-0.000421918	0.00234147	0.00278816	0.0499599	0.0264278	-0.0373342	-0.053015	0.00785744	-0.0515959	-0.00792449
-0.0204363	-0.0267685	0.00801911	0.0231995	0.0013937	-0.0162846	-0.0205836	0.0147829	-0.00368696	0.0263739	-0.0364919	0.0568524	0.0210533	0.059689	0.0387093	-0.0237025	-0.0434596	-0.0294478	0.00846244	0.00632642	0.0437562	-0.0218076	-0.000464547	-0.00979668	-0.0273673	0.0237208	-0.0278865	-0.0160326	0.0168791	0.0181257	-0.0388892	0.00516461	-0.0140132	-0.0105344	-0.00618952	0.0214283	0	-0.00654458	-0.0357109	0.0186527	0.0122667	0.00390637	-0.00807789	-0.00130942	0.0132539	0.0301427	-0.0341954	0.0142635	0.0112955	-0.00676393
-0.00289088	-2.3355e-05	0.00560125	0.0127798	-0.0626978	0.0336522	-0.0469561	-0.0255319	0.0136687	-0.0227559	0.00697635	-0.00107084	0.0425196	0.0284816	-0.00163159	0.0253448	0.0544876	0.00208701	-0.0233705	-0.000554366	-0.00165819	-0.0100809	-0.0152689	0.0205255	-0.0117734	0.00436823	-0.0345146	-0.00121951	-0.00195174	-0.0470551	0.000791885	0.0165477	-0.0322345	-0.017598	0.0145913	0.0124102	-0.0323029	-0.00615256	-0.000134401	0.0119754	0.00871039	0.0405992	0.00497912	0.0142152	-0.0419958	-0.0177707	0.0522341	0.0694284	-0.0178463	0
0.0261941	0.00612187	0.0225279	0.022569	0.0429999	-0.00134379	0.0314333	0.00572303	-0.0221124	0.00249601	0.00138153	-0.0201074	0.0114159	0.0111021	0.0225185	0.0112438	0.0303227	0.0448476	0.0300563	0.0113626	0.0316505	-0.0103973	0.00142213	0.0393518	-0.0350171	-0.00720609	0	-0.0356238	0.0082079	-0.00709349	-0.037974	-0.0299043	-0.0244259	-0.0438602	-0.0309078	-0.0210382	-0.0121011	0.0255213	-0.0165863	-0.0339537	-0.00938365	0.00165465	-0.025193	-0.0433943	0.0478421	0.0162209	0.000500666	-0.0267294	-0.0113413	-0.0147611
0.0444067	0.0813979	-0.0109191	0.0899439	-0.0022109	0.0523517	0.0588705	0.0089204	0.0280233	-0.00193948	-0.0196846	-0.0451523	-0.0195294	0.0399673	-0.00690018	0.00112263	0.0540465	-0.0188226	0.0198492	0.0943234	-0.0305555	-0.00436753	-0.0421896	0.0117774	-0.013565	-0.0392531	0.0433017	-0.000334918	-0.00849985	-0.0127398	0.0164422	0.00702202	0.037849	0.0110548	0.00309185	0	0.0367492	0.0111969	0.0285349	-0.012946	-0.038051	-0.00260301	-0.0029202	-0.0290099	-0.00503752	-0.0470278	0.164515	0.0260231	-0.0302193	-0.000224679
0.019799	-0.0069965	0.0157392	-0.00107777	0.00584521	0.0361504	0.0174736	0.0022245	-0.00542392	-0.0423634	0.00374877	0.0241622	0.00769813	0	0.00438546	-0.0066133	-0.0698989	0.00856036	-0.0465424	-0.0597748	-0.0187542	-0.0162628	-0.0232673	0.0357521	-0.0215079	0.0507645	0.0265078	-0.0194414	-0.0268753	0.0398117	-0.0299539	0.031612	0.012726	-0.00843183	0.0402165	0.014778	0.0346646	-0.026774	0.0105478	0.0472272	0.0246673	-0.0406027	-0.00113032	-0.0211253	0.0359232	0.00660647	-0.0098615	-0.0121811	-0.0294	-0.0326724
-0.0307937	0.0441301	0.00131538	0.00669836	0.014137	0.036443	-0.00961073	-0.0261778	0.0208243	0.00619431	0.0213731	0.0216922	-0.0119818	-0.0192626	0.0148895	0.00866914	-0.020714	0.0330292	0.00322858	-0.00771265	0.0287425	0	-0.026784	0.006299	-0.02364	-0.00717501	0.00529575	0.00753225	-0.00890244	0.0164061	-0.0156697	0.0127501	0.042943	-0.021136	-0.00631949	0.0331772	0.00130245	-0.0361593	-0.018843	0.044788	0.00374494	-0.0327511	-0.0163301	-0.00519534	0.0283664	-0.00109895	-0.00648365	-0.0102433	-0.0237324	-0.021334
0.204983	-0.0241058	-0.0439524	0.0877872	-0.0577978	0.00351283	-0.0435987	0.0516895	-0.0526093	0.12212	0.0279912	-0.0855585	-0.0162874	-0.0560928	-0.0272088	-0.0484783	0.0393903	-0.0433721	-0.0170766	-0.000677516	0.00490028	0.0556651	-0.0497368	0	-0.0488957	-0.00674644	0.579201	0.0190522	0.0789114	-0.0684651	0.187152	0.252155	-0.127513	0.342028	-0.0615991	-0.0985195	0.105563	-0.0764584	0.0123045	-0.0167843	-0.00474431	0.0404436	0.00115712	0.530778	-0.0501779	0.426756	-0.0798312	-0.0080048	0.0376206	0.0268293
0.00691118	-0.0118986	0.0311824	-0.0287944	0.00392091	-0.0153195	-0.0106265	-0.0123833	0.0531312	0.0298387	0.00624789	-0.0237651	-0.0265699	-0.0383062	0.0630684	0.0174918	-0.03693	0.0181454	-0.0180324	0	0.0652514	0.0209882	-0.0237181	0.0317714	-0.039925	0.0187001	-0.00861963	0.00760471	-0.0295899	-0.0081963	-0.0153361	-0.0328227	0.00246096	0.0222845	0.0387829	-0.0192074	0.0328926	-0.0252651	-0.0476201	0.00596882	0.0299364	-0.0386976	-0.00262345	-0.0419043	0.037209	-0.018389	-0.0150519	-0.0138	0.00693752	0.0199788
-0.258878	-0.295641	-0.273483	0.0456164	-0.377957	-0.163232	-0.18833	0.0100409	-0.181676	0.171245	-0.0560968	-0.254462	-0.138751	-0.248904	-0.192465	0.121227	0.142274	0.267357	0.158777	0.133104	-0.0440112	0.139949	0.032647	-0.266983	-0.10153	0.042189	-0.0943916	0.108127	0.057956	-0.31403	0.734024	-0.138255	-0.0819841	-0.119756	0.496018	0.294718	-0.465438	1.33702	0.289533	-0.0453199	0.592062	0.357677	0.116385	-0.02592	-0.409583	0.323957	0.559103	0.671889	0.20473	-0.0603905
-0.675276	0.929704	0.676999	-0.0786301	0.341703	0.115417	-0.271652	-0.251903	-0.567085	0.249489	0	0.405228	-0.0252722	-0.102547	0.0936356	-0.0896622	0.0661753	0.389228	-0.248718	-0.159089	-0.070111	0.147095	-0.706372	0.635516	0.176321	0.292312	0.217772	-0.0498088	-0.334129	0.591652	0.725353	-0.174736	0.0620477	-0.16655	0.508538	-0.693308	0.383886	0.401822	-0.0221704	0.307494	-0.457094	0.289485	0.519764	-0.31978	0.303243	1.16684	-0.293208	-1.26623	-0.209892	-0.662862
-0.458051	0.0367166	-0.279157	2.27247	-1.19058	-0.32903	0.254689	1.12253	-0.218208	0.19065	0.145761	-0.683829	-0.925897	-0.839369	0.736149	0.192946	-0.188261	0.398773	0.962524	0.625317	0.0978745	0.451239	-1.20849	-1.64928	0.990374	-0.11605	-1.91774	0.717598	0.388996	-0.502352	0.950209	-2.20086	-1.03602	0.611539	-0.065403	-1.35578	-0.682913	0.0938028	1.02672	0	-1.5526	-0.117369	2.01743	-1.01592	-1.56975	-0.112163	-1.53495	-1.12502	1.03629	1.18836
0.0380919	-0.00744508	-0.013225	0.0373383	-0.0785257	-0.0432726	0.00361081	-0.0436815	-0.0377878	0	-0.0232913	-0.0103675	-0.0405201	-0.0153632	0.00511167	-0.0360056	0.0706384	-0.0498171	0.0615575	0.0554267	-0.0217786	0.0450445	0.00829922	-0.00638999	0.00375919	0.000451788	0.0383564	-0.0162531	0.0185486	-0.0224283	-0.0226766	-0.0249177	0.0245065	-0.0316166	-0.0163992	-0.000236344	-0.0250033	0.0594467	0.0217035	0.00933007	-0.0308876	0.0283878	0.00736981	0.000299069	-0.012211	-0.0273772	0.0283933	0.132851	0.0427064	0.00391781
-0.00240098	-0.092924	-0.0943162	0.325627	-0.090373	-0.149312	-0.0454222	0.102014	-0.119783	-0.0715643	-0.0482328	-0.121801	-0.074132	-0.0916046	0.128086	0.129631	-0.0281764	-0.120448	0.227021	0.0311844	0.0321623	0.164078	0.0159358	-0.12196	0.063227	-0.0391956	-0.153481	0.169596	0.0726997	0	0.35877	-0.124771	-0.129052	0.0790098	-0.0916346	-0.0509887	-0.114246	0.0216722	0.163924	-0.0382239	-0.0324869	0.15859	0.106226	0.083887	-0.15337	-0.083238	0.014757	0.0407632	0.296563	0.156395
-0.832344	-0.625585	0.268272	1.02049	-0.323317	-0.949229	-0.072812	1.034	0.445173	0.733087	-0.300027	1.27093	-0.832656	0.149215	-0.725648	-0.262536	0.42603	0.137457	0.595748	-0.122615	-0.365198	-0.411985	-1.22428	0.488588	-0.282	0.21539	-0.0380424	0.577471	0.922335	0.736661	0.451787	-0.0779918	-0.668212	1.03202	0.555901	0.588199	0.152525	-0.698271	0.387921	-0.541226	-0.720381	-1.62062	-1.50306	-1.18644	-0.200531	0	-0.487571	-0.30383	0.344214	0.473352
-0.164335	-0.208439	0.371214	0.14345	0.23763	-0.11809	-0.152856	0.346206	0.0934294	0	0.128507	0.201056	-0.18225	0.342839	-0.221393	-0.131394	0.188432	-0.0432429	0.0533121	0.0778618	0.0329592	-0.159262	-0.562516	0.319716	0.0122552	-0.488622	0.201574	-0.00394944	0.608617	0.269855	0.00952741	0.0649745	-0.413274	0.380468	-0.177674	-0.483913	0.0636888	-0.409614	0.102395	-0.522909	-0.227262	-0.41197	-0.305985	-0.484095	0.114782	-0.183406	-0.254231	-0.471258	-0.0768851	0.0553175
-0.65413	0.0689292	0.282623	-1.42248	0.21332	0.495747	-0.776547	0.362026	0.369298	-0.52588	0.15592	1.51209	0.314874	0.329042	-0.0567224	-0.457481	-0.137956	0.430682	-0.0866368	-0.455877	-0.401836	0.506839	-0.677962	0.21213	-0.379974	-0.212649	1.45613	-0.255101	0.789864	0.376084	0.462414	0.637784	-0.230858	-0.232662	-0.0725006	0.287879	0	0.492112	0.703587	-0.374089	0.0764894	-0.389983	0.830806	-0.153254	-0.636116	1.13349	1.02938	-1.33528	-0.782308	0.362748
-0.0141623	-0.0257705	-0.0150825	-0.00265152	-0.0234715	0.0615085	0.00503877	-0.00826777	0.0303895	0.0433015	0.0360121	-0.0482258	0.0242933	0	-0.0341087	0.00936141	0.0386614	-0.00957301	-0.034348	0.0248141	-0.00659915	-0.0300178	-0.0301855	-0.00232574	0.0397684	-0.0137171	0.0695878	0.000824652	0.168071	-0.0193448	0.148704	-0.00121593	-0.0518941	0.149785	0.0223468	-0.048851	0.0960909	-0.0465535	0.0254847	-0.0104655	-0.0378834	0.0233069	-0.0175619	0.0328517	0.0328705	0.0831642	-0.0261334	0.126229	0.050076	0.0346484
0.00564221	0.00629983	0.0349546	0.0281657	-0.00285843	0.0396179	-0.00324048	-0.0034936	-0.0202475	-0.0263057	0.012722	-0.0298441	0	0.0109075	0.00845217	-0.0390593	0.00472522	-0.0339067	0.0127417	-0.00654039	-0.0192608	0.00538699	-0.0237239	0.0333029	-0.00362417	-0.0100882	-0.00132265	-0.0203641	-0.0208438	0.0269818	-0.00609214	0.00615358	0.0601889	-0.0288154	0.0296741	0.0219922	0.0535927	-0.0160907	0.0162865	0.0137746	0.0163555	-0.0361182	-0.00205949	-0.00241161	0.00736357	-0.0203811	-0.0306485	0.0426462	-0.0158041	0.00537773
0	-0.000700454	-0.00257835	-0.048693	0.0145815	-0.026788	-0.000288657	-0.0103623	-0.00092342	-0.0168703	-0.0232566	0.0646283	0.0139049	0.0144106	-0.0248745	-0.0196264	-0.0492765	0.0190468	0.0302269	-0.0346342	0.00417869	-0.0134387	0.0849992	-0.0114824	0.00494705	0.0124953	0.00517183	-0.00194754	0.00886043	0.00831941	-0.0239807	-0.0119243	0.081946	0.00687027	-0.00905328	-0.0038629	0.0175292	0.0353691	0.0079473	0.0343111	0.00888205	0.0186623	-0.00125969	-0.00259591	0.0110427	-0.00364561	-0.00688801	0.0144807	0.00242349	-0.0266322
-0.0543318	-0.0411613	0.0370427	-0.022118	0.0736346	0.0214906	-0.00331689	-0.0322862	0.0571704	-0.0240617	-0.0417136	0.0398299	0.0197427	-0.013039	0.0219349	0.0190192	-0.0678491	0.0327403	0.00329302	-0.0521442	-0.00891749	0	0.00531466	0.0391669	-0.0301087	-7.71311e-05	0.0197043	-0.00347378	-0.0269941	0.0460647	-0.0179305	0.0231052	0.00131383	-0.0284403	0.0213431	-0.00484036	0.0287825	-0.0127451	-0.0106552	0.00605063	0.024504	-0.0228537	0.025637	0.0261225	0.0765585	0.0026658	0.00342161	-0.0261529	-0.000768162	-0.0289531
0.0259703	-0.0412997	-0.0295542	0.0226402	0.00704064	0.0498487	0.0506454	0.0220285	0.0434327	0.0548654	-0.0189939	0.0175176	0.00660735	-0.0361494	-0.0124533	-0.0412525	-0.0190206	-0.0448087	-0.0224585	-0.00599806	-0.00837422	-0.0397406	-0.00184727	0	0.00722636	0.00325811	0.051441	-0.0126207	-0.00600036	0.00153956	0.0511321	-0.00934496	0.0106698	0.0476122	0.0346301	-0.00522089	0.00888931	-0.0601114	-0.0168704	-0.000449184	0.00383607	-0.0220917	0.00898793	0.00858812	0.00654439	-0.00707845	-0.0255391	0.0176542	-0.00999203	-0.0226413
0.0145973	0.0113146	0.0549158	0.00412869	0.00940856	0.0277037	0.0183866	-0.0506844	0.0241693	-0.0488599	0.0180523	-0.0297182	-0.0391472	0.0133451	-0.059967	-0.0372458	0.0246797	-0.00677137	-0.0223013	0.0780234	-0.00821916	0.016325	0.0410936	0.0147302	0.0585197	0.00667822	0.0206662	-0.000534707	-0.0209521	-0.00252877	0.0237586	-0.0024941	0.0100515	-0.00464379	0.00765695	-0.00297526	-0.0222024	-0.0217565	0.000117515	-0.0142242	-0.0258403	0	-0.0315604	0.0202603	-0.0238372	-0.00240983	0.0530537	-0.00800029	-0.00283178	0.0218125
-0.020604	0.0297995	-0.010441	-0.0299296	-0.00912421	-0.0123274	0.0225149	-0.0220469	0.0240235	-0.0218116	-0.014584	-0.0244243	-0.0266807	-0.00981492	-0.0452093	-0.0282217	-0.022657	-0.00609109	-0.0135716	-0.0167267	-0.0164595	-0.0116612	0.00928039	0.0587709	0.0277518	0.0100811	0.0810884	0.0332126	0.0338714	-0.0122786	0.0399048	0.0730669	-0.0185296	0	0.0201937	-0.0187257	0.0419134	0.0391452	0.028277	0.014604	0.0347967	0.0391756	0.110327	-0.00300229	0.0676236	0.0531512	0.0319748	-0.00624188	0.00499653	0.0308031
-0.104821	-0.816538	-1.01211	0.695422	-0.774912	-0.104627	0.0342718	0.0159916	-0.262631	0.484823	-0.29559	-0.633744	0	-0.427345	-0.80727	-0.0748764	0.42803	0.600317	-0.139037	0.229404	-0.363639	0.271075	0.415209	-0.535936	-0.370818	0.432552	-0.316938	0.109045	-0.405564	-0.696304	0.697423	-0.106652	0.407941	-0.049996	1.52209	0.141212	-0.688019	1.24548	-0.250795	0.00701879	0.800726	0.350989	0.27809	-0.162724	-0.820291	0.366186	0.676001	1.45303	1.00755	-0.0813473
-0.011985	-0.0236753	-0.0237396	0.0240506	-0.00506962	0.0124474	0.0170355	0.0490687	0.0052522	0.0230996	-0.0391069	0.0109023	0.0167707	-0.0318672	-0.026555	-0.0490507	-0.018029	0.023216	0.00821613	-0.0236942	-0.0154947	-0.013003	0.0046461	-0.0263102	-0.00665224	0.0403628	0.0156206	0.00543536	0.00860432	0.00150855	0.00705236	-0.0114491	0.0156316	0.00083683	0.0125316	0.0486847	0.00654772	-0.0287628	0.00134812	-0.0287727	-0.0377732	-0.0354546	0.0208284	0.0499347	-0.00477536	-0.014271	0	0.019399	-0.0116739	-0.0208799
-0.112756	0.374475	-0.203667	0.571664	-0.200607	0	0.364165	0.423324	-0.104179	0.305564	-0.157569	-0.1244	-0.287238	-0.324541	0.170735	0.170115	-0.187272	0.0709671	0.461127	0.276013	0.281701	0.248468	-0.125376	-0.495476	0.14559	0.468311	-0.401034	0.446772	-0.141849	-0.0133356	0.073811	-0.523193	-0.166647	0.431682	0.112996	-0.132984	-0.0478603	-0.443369	0.137077	0.474964	-0.34446	-0.42701	-0.525235	-0.264112	-0.423989	0.166349	-0.28929	-0.107513	0.19109	0.332136
0.0136172	-0.0166475	0.011359	0.0429873	0.0277929	0.00366255	0.0220389	-0.0280898	-0.0222579	-0.00703504	-0.0162889	0.00222324	0.00595885	-0.0291736	0.016511	0.0444725	0.0255881	0.0232899	0.00583995	0.0377548	0.0129686	0.00217567	-0.00978808	-0.00191187	0.0433452	-0.0105112	-0.037666	-0.0126447	-0.00990555	0.00975166	-0.000999473	-0.0208069	0.0653924	0.000866266	-0.0302968	0.00618121	-0.0510163	-0.00995316	0.00807992	0.0287729	-0.0447585	-0.0468722	-0.0776501	0.0102247	-0.0228023	-0.04877	0.0445143	-0.0252306	-0.019003	0.00829321
0.0135844	-0.0139542	0.012424	-0.0103541	0.015334	0.000795922	-0.0320645	0	-0.0169737	-0.0304039	0.000383335	0.020593	0.0190432	-0.0175182	-0.00230987	0.0536273	0.0163794	0.00495219	-0.0281277	0.00072836	-0.00679587	-0.0337118	0.0137691	-0.0213012	0.00838777	0.0122893	-0.00444071	-0.0205335	0.00780418	0.00219721	0.0197958	-0.0108342	0.0196274	0.0180759	-0.0442534	-0.00316176	-0.0298138	0.00629516	-0.028231	-0.0288915	0.0155418	-0.0235772	-0.0348844	0.00512913	-0.00726477	0.0265323	-0.0244689	0.0740059	-0.0432497	-0.0275563
0.162294	-0.0660946	0.12781	0.0662923	0.113632	-0.130012	-0.0414471	0.0277794	-0.0428294	-0.021508	-0.0227499	-0.0544218	-0.113668	-0.0559463	0.0834742	0.074271	-0.0120062	-0.0578044	0.0672701	-0.0207723	0.0205589	-0.0273004	0.0353559	0.107617	0.0289011	0.0897915	-0.123508	0.0752918	0.0229391	0	-0.0355341	-0.0754083	-0.0372025	-0.0380324	-0.0197492	-0.0532056	0.0197385	0.02497	-0.00539846	-0.0057625	0.0527661	0.0605294	-0.0199487	0.143332	0.000918467	-0.0275002	-0.0934905	-0.00126004	0.0722387	0.0560652
-0.0301094	0.0468695	0.000319417	-0.0230911	0.0384573	-0.0244873	-0.0133554	-0.0184085	0.00985505	0.0188873	0.00682892	0.0124883	-0.00331164	-0.00511779	0.0346096	-0.0633588	0.0363976	0.0686492	0.0230614	0.0188461	0.0483158	0.0334817	0.00674799	-0.0075883	0.0102441	-0.00609636	-0.0111186	-0.0372495	-0.0316277	-0.0298059	-0.0313018	-0.000879487	0.0484144	0.00471244	0	-0.0314587	-0.0115161	0.00562397	-0.0264288	0.0585162	0.0101551	0.00497355	-0.00760562	0.0160158	0.0446759	0.0156495	-0.0213219	-0.0188429	-0.0244727	-0.0332964
-0.00787426	-0.0178378	0.0248167	-0.0227781	0.00882668	0.0285677	0.00196059	0.00638651	-0.00387295	0.00922663	-0.00120385	0.0115398	-0.0176873	0	-0.00264786	0.0211944	-0.022577	0.000893938	0.0300563	-0.0322287	0.0262347	0.0223995	0.0105095	0.0139746	-0.0697725	0.0489658	-0.00264242	0.00934164	-0.0288671	0.005212	0.00300999	-0.00764457	0.0107307	-0.00894974	-0.00202433	-0.0084182	-0.00350538	0.00151322	-0.0203961	-0.0125015	0.0175533	-0.0293551	-0.00848224	0.00186979	0.0316114	-0.0157552	0.00907753	0.0218258	-0.0121657	-0.029839
-0.704519	0.484636	-0.0126201	-1.11834	-0.247449	1.01489	0.656603	0.456673	0.128201	0.142371	0.498697	1.84473	1.5349	-0.0411432	-0.0411395	-0.251434	-0.0290408	0.795873	0.12466	-0.479492	-0.0140326	0.587576	-0.0572929	-0.811292	-0.353331	0.518011	0.137402	-0.272834	0.191343	-0.581395	0.388378	0	-0.559427	-0.0255721	0.375519	0.52123	-0.281153	1.68361	0.687888	-0.350931	0.133712	0.133017	1.49369	0.206762	-0.877033	1.52954	1.04494	-0.610629	-1.06811	-0.0985301
-0.434782	0.113331	0.402229	-0.844442	-0.119973	0.0424595	-0.102363	0.261627	0.166453	0.04709	0.058787	1.11967	0.199974	-0.650181	-0.099625	-0.0708744	0.0877776	0.332266	0.105722	0.0360331	-0.487265	0.215799	0.313153	-1.22104	0	0.204217	-0.166221	-0.0767393	0.220105	-0.651068	-0.0850619	0.0360331	-0.869031	-0.103369	-0.24416	0.0235637	-0.527159	0.174984	0.164336	-0.47837	0.0355946	-0.0517445	0.202971	0.527386	-1.09533	0.0563403	-0.640738	-0.480908	-0.791159	0.113331
-0.282807	-0.369059	0.117358	0.401018	-0.0565552	-0.0333845	0.0746961	0.00902447	-0.346941	0.177859	-0.200408	-0.467016	0.00550301	-0.311062	-0.15714	0.359699	0.316229	0.50398	0.127238	0.286237	-0.313929	0.344975	0.186169	-0.359253	-0.226881	-0.0530186	-0.109365	-0.0604196	-0.141946	-0.262873	-0.042214	-0.476668	-0.451853	-0.0825422	0.337644	0	-0.371212	0.0263113	-0.0551277	0.332648	1.09095	0.483623	-0.232658	-0.308047	0.0258219	0.419401	0.813706	1.15624	0.151751	-0.115481
-0.0164555	0.00842141	-0.0247145	0.017113	0.00147156	-0.00278287	0.022673	-0.01009	-0.0142316	-0.0129886	-0.00896738	-0.00284187	0	0.00700607	-0.0349855	0.020983	0.00242762	-0.0271754	-0.0266229	0.115327	-0.00813047	0.0220318	-0.011664	0.0166784	0.027193	0.0197388	-0.0142741	0.0481766	-0.00868335	-0.048032	-0.0106501	-0.0340842	0.00364378	-0.00421607	0.00111506	0.00650131	-0.0408587	0.0286714	0.0350656	0.0125231	-0.0444501	0.00374022	-0.00607417	0.0125113	-0.0176592	0.010809	0.0259898	0.0562732	0.0133653	0.00463786
0.0370533	0.0216932	-0.00275038	-0.0060496	0.023417	0.0703929	0.0212576	0.0240693	0.0304749	-0.00653451	-0.0096547	-0.0321238	0.000319941	0.02485	-0.000324971	0.0193926	-0.00702839	-0.0287194	-0.00793473	0	0.0264353	0.00305226	-0.0510583	0.0518	-0.00763909	-0.0452652	0.0504046	0.00819841	-0.0397966	0.0155942	0.0161887	-0.0417223	-0.00913771	0.019719	-0.00430605	-0.0272528	0.0561782	-0.0356912	-0.0206863	-0.00686173	0.032291	-0.0891079	-0.014634	0.00968311	0.0498142	-0.0444861	0.0144945	-0.029231	0.00500572	-0.0224451
0.00639151	0.0482329	0.00831866	-0.0400855	-0.0152518	0.0101022	-0.00191274	0.0132321	0.0042652	-0.0310065	-0.0609157	0.0389636	0.0228978	0	0.00146	-0.0287837	-0.0125039	0.0443656	0.00113094	-0.0419464	0.0405794	0.00806844	-0.00756995	-0.0266699	-0.0275637	0.0337175	-0.0112191	0.00236007	-0.00471581	0.046541	-0.0166591	-0.0107792	0.0341332	-0.00947929	0.0275133	0.0285227	0.0384115	0.0278845	-0.0283702	0.01219	0.00991519	-0.0194376	0.000607758	-0.03101	0.062053	-0.00337295	-0.0291022	-0.0679861	-0.0256063	-0.02104
-0.035796	0.0471242	0.0218266	-0.00812701	0.003952	-0.0327883	-0.0239057	0	-0.000151045	-0.0095661	-0.0382484	0.0390621	-0.00973615	-0.017587	0.0227394	0.0167485	-0.0522515	0.00611758	0.0117435	-0.00772878	0.00674817	-0.0244629	0.016699	-0.00888393	-0.0191368	0.0075958	0.0207146	0.0138475	-0.0162484	0.016684	-0.005932	-0.0100199	0.00866571	0.02551	0.0237477	-0.00686245	0.00436348	-0.0469667	0.00988623	0.00680535	0.00152419	-0.0051482	-0.0166582	0.0384454	0.0423654	-0.000805728	-0.0235962	0.00382884	-0.0539069	-0.0339946
0.177294	0.567465	0.272951	-0.402961	0.500147	0.695997	0.0260151	0.0223844	-0.172986	-0.123714	-0.0624034	0.49022	0.498587	0.372468	0.103138	0.305336	-0.0971174	-0.2316	0.0252543	0.0297067	-0.0905477	-0.109262	0	0.228253	-0.0344668	-0.167442	0.387394	-0.228815	0.204429	0.482418	-0.141159	0.351278	-0.0925291	0.0694996	-0.293828	-0.310168	0.275116	-0.374384	-0.0343003	-0.0562987	0.018037	-0.473782	0.280405	-0.000387356	0.804412	0.0974427	-0.131745	-0.4284	0.00441951	-0.221531
-0.879333	-0.133382	-0.13432	-0.792331	-0.0870473	0.111417	-0.241676	-0.110871	0.37982	-0.523909	-0.182161	1.36343	0	0.10834	0.171618	-0.0772581	-0.0510331	0.742102	-0.138414	-0.586279	0.038893	0.106664	-0.249146	-0.176239	-0.0633837	0.21675	0.819567	0.270603	0.629423	-0.365589	0.78129	0.532232	-0.00466672	-0.0902566	0.638788	1.66557	-0.0869073	0.780443	0.453945	0.124968	0.145954	0.188107	0.448445	0.255107	-0.527347	0.929956	0.879385	-0.0388119	-0.138988	0.155052
0.0849408	-0.0722383	-0.134895	-0.102837	-0.0302086	-0.116452	-0.169559	0.037633	-0.0316307	0	-0.0913521	0.0127722	-0.0908454	0.0889134	-0.123332	-0.106196	-0.117691	0.0388182	-0.216333	-0.12049	-0.000453144	0.0687362	0.131952	0.0321701	0.024073	0.319835	0.145201	-0.0661986	0.164494	0.332775	-0.0111279	-0.0878247	0.775713	0.0268242	0.156574	0.518841	0.535562	-0.00953332	-0.0348267	0.418342	-0.00293099	0.00845745	0.0888096	0.138001	0.306238	0.369658	-0.0268557	0.397572	-0.0832396	-0.0489999
-0.0477564	0.00495469	-0.00332486	-0.0235279	0.0664395	0.018336	0.00822279	-0.00307447	0.0103005	-0.0290692	-0.0275773	0.0658616	-0.00691049	0.0205485	0.0115881	0.00694728	-0.0169715	0.0505456	0.0134802	0.00550336	0.0630615	0.0379502	-0.0482623	0.00506905	-0.0207936	-0.00957066	-0.00362451	-0.0103551	-0.0368309	-0.0172277	-0.00533704	-0.0246241	0.0593921	-0.0185963	0.00034035	0.00399255	0.0312296	-0.00897156	-0.0311585	0.0178844	0.0639021	-0.0339461	0.00677515	-0.0114924	0.0545034	0.00851146	-0.033328	-0.0214371	0.00616238	-0.0593757
0.0223809	-0.00835043	0.0060244	0.0223272	-0.00311637	0.0485299	0.021319	0.0239966	0.00814841	-0.0156675	0.0198867	-0.0402076	0.0169054	0.00226081	-0.00768861	0.0554606	0.0178721	-0.0183948	0.000124773	-0.0372683	-0.0137321	0.00268956	0.0361842	0.0195638	-0.0605914	0.0046436	0.0471718	-0.0360186	-0.0243962	0.0215228	-0.032426	0	-0.00631574	-0.0193818	-0.0577086	0.0232381	-0.0216974	0.0263482	-0.0241103	-0.00386574	-0.00985564	0.0329934	0.0068646	0.0304341	0.0112614	-0.003717	-0.0465351	-0.0150197	-0.00553023	-0.0327161
-0.073532	-0.0539821	-0.0260497	-0.0174746	0.000855519	-0.0015541	-0.0229381	0.0596347	0.0166357	0.00196878	-0.000166743	0.146746	-0.00471303	-0.0408888	0.010823	0.00268347	-0.03722	0.00104229	-0.0285774	-0.0349454	0.00212887	0	0.0407017	-0.0186665	-0.0423709	0.104998	0.0433533	-0.0154776	0.0209907	0.0372576	-0.0232341	0.0216681	0.00763099	0.0135542	-0.00787278	0.00209143	0.0357233	-0.0162712	-0.0384561	0.0248748	-0.0194358	-0.0128417	0.00897806	0.033403	0.0356901	-0.00488473	-0.011295	0.000691765	-0.0396803	-0.0352544
-0.00553738	-0.0375013	-0.0136417	-0.012769	-0.0295847	-0.0298923	0.00722084	-0.0436468	-0.0271786	0.042756	0.0380272	-0.0332178	0.029761	0.185224	-0.0279645	0.102238	0.146488	-0.00438656	0.0266277	0.286667	-0.0207842	-0.0200881	-0.0983155	0.00191132	0.067138	-0.092436	-0.0473168	0.0397404	0.078019	-0.118904	0.0935604	0.147202	-0.120473	0.0192589	0.0570172	-0.0994714	-0.0995496	0.0640153	0.0883405	-0.104332	-0.0415037	0.0196371	0.187744	0.0122821	-0.11227	0.0914707	0.416542	-0.055677	0.0343271	0.0695311
0.00537581	-0.00205673	0.038961	0.00585052	-0.00737712	0.00519796	0.0111174	-0.0196152	0.0292575	-0.00952129	-0.0457783	0.0533851	-0.0181469	-0.0370895	0.0149814	-0.0362137	-0.0458255	-0.036284	-0.00398245	-0.0637428	-0.0361407	0.000176392	0.0602835	0.0290334	-0.00496457	0.0244527	0.0176751	0.00210596	0.00292163	0.000410602	0.0301082	-0.0053669	0	-0.0376001	-0.0106764	-0.0107675	0.00342656	0.019589	0.0223472	-0.0147013	-0.0225755	-0.0470148	0.0231202	-0.0149297	-0.0281689	-0.0621174	0.018144	0.00902533	0.0056625	-0.033305
-0.05232	-0.0769499	-0.0336429	-0.0491176	-0.065709	0.0120242	0.0363439	-0.120295	0.222893	-0.077572	0.0296323	0.0515383	-0.0841097	0.00939386	-0.0328339	-0.146227	-0.0425363	0	-0.086218	-0.048391	0.0758832	-0.00218156	-0.0612981	-0.0241815	0.196064	0.0220073	0.0320841	0.212752	0.208032	0.0393882	0.403535	0.272784	-0.139163	-0.096087	0.43098	-0.0687076	-0.0724713	0.3784	0.205946	-0.138427	-0.126848	0.229072	0.315422	0.0402824	-0.0601739	0.238789	0.19436	-0.0777374	0.127482	0.112527
-0.157554	-0.218183	0.00744489	-0.195156	-0.106193	-0.0994656	-0.0965962	-0.328416	0.0991938	-0.312917	-0.0696312	-0.0580808	-0.261187	-0.0156864	0.225522	-0.289535	-0.130524	0.0794022	-0.270505	-0.120467	0.216982	-0.0880641	0.190076	-0.181137	0.0501971	0.0817075	-0.0816024	0.304694	0.401706	-0.392834	0.628454	0.0294214	0.282915	-0.354452	0.66235	0.148491	-0.333906	0.43967	0.18367	0.0871454	-0.110507	0.385796	0.112241	0	-0.202585	0.450379	0.193713	0.0795449	0.131911	0.0635996
-0.0170765	0	-0.0131882	-0.0261271	0.0514091	-0.0391372	0.0235564	0.00648687	-0.00580288	0.0107873	-0.00357263	0.0115838	0.00706636	0.0156994	0.0292985	-0.002696	-0.026743	0.0113766	0.00117786	-0.0305334	0.0460331	-0.0284702	0.00887772	0.0269863	0.00390332	-0.0280264	-0.0192579	-0.0293766	-0.00798814	-0.0107142	-0.00355696	-0.0152176	0.034163	0.00447159	-0.00238168	-0.007346	-0.00749248	0.0131331	0.00599476	0.0381753	0.0250234	-0.0137261	-0.00663105	0.0061431	0.000248628	0.0180815	0.00440194	0.0223123	-0.0244147	-0.00108003
-0.0339118	-0.0444149	-0.0310422	-0.0110508	-0.00738181	0.00288159	0.0260033	0.0201805	0.0179715	-0.0144234	-0.0198815	-0.0115406	-0.0141001	-0.0254518	0.00203617	-0.00959256	-0.0810843	0.0462695	-0.0363805	-0.0359396	-0.0163095	-0.023029	0.0841597	0.00785176	-0.0153758	0.0448368	-0.000479761	-0.0104923	-0.0329858	0.0661998	0.0104316	-0.0259542	0	-0.0294743	0.106111	0.0688831	0.0653234	0.0126218	-0.0239515	0.0109124	0.017079	-0.0151079	0.0373625	0.00278102	0.131032	0.0139655	-0.0140805	-0.0677678	0.0185708	0.00152331
-0.00966244	-0.0320198	-0.00329143	0.0269171	-0.0354495	0.00629063	0.0262892	0.0198328	-0.0176694	-0.0103716	-0.00256663	-0.00202255	0.00548536	-0.0184839	-0.0206681	-0.0273906	0.0703681	0.0178471	-0.0410962	-0.00433932	-0.0148578	-0.0194258	-0.0243914	0.0238701	-0.00177758	0.0286979	0.038448	0	0.0923211	0.00752447	0.0396501	0.00703633	-0.0210721	0.0806035	-0.0195	-0.0163844	0.0225109	0.0419193	0.0526404	-0.0187516	0.039468	0.0276369	-0.0148313	-0.0295447	0.0889309	0.118191	-0.00851391	0.0783833	0.0378254	0.052502
-0.0272513	0.0186436	0.0190924	0.0125276	0.00746403	0.00983213	-0.00419918	-0.057121	0.0190383	-0.0134646	-0.0510706	0.0832281	0.112058	0.00833649	-0.050484	-0.0081885	-0.062775	0.00764077	-0.0386148	-0.0606926	-0.0409857	0	-0.00364944	0.0538705	-0.021656	0.0904341	0.00298822	0.0229278	-0.0383458	0.0412162	-0.0263913	0.0359603	0.0534452	-0.04227	0.0705412	-0.00188955	0.0476766	-0.00270953	-0.00707159	-0.0043271	-0.019722	-0.0385059	0.092588	-0.00604614	0.769774	0.0638354	-0.00399412	-0.053505	0.0158834	-0.0137716
0.713926	0.0322814	0.316036	-0.291612	-0.303017	1.99033	-0.158759	0.321256	-0.293372	0	1.13638	-0.140319	0.457915	-0.225276	-0.298133	0.010341	0.699661	0.427441	0.400265	-0.276999	-0.323654	-0.359976	-0.186998	-0.259521	0.258998	0.0782219	1.25569	-0.193385	0.0269764	-0.365524	-0.225571	0.352671	-0.562882	-0.394932	0.590676	-0.51376	-0.350794	0.254417	0.0101907	-0.498016	1.26335	0.524324	1.01161	-0.332485	-0.177293	0.0137627	0.088429	0.158232	-0.345852	0.0146853
0.0261508	-0.0202825	0.000385315	0.0341539	-0.0230571	-0.00725083	-0.0153226	-0.0191464	0.00705552	0.0119002	-0.0286511	-0.0108826	-0.00413997	0.0630968	0.00268391	0.0337014	0.123294	0.0279073	0.0208529	0.0958233	0.0137706	-0.0242996	-0.0095394	0.00065442	0.0514915	0.00153721	-0.0274618	-0.0285617	-0.00170902	-0.016706	0.00892562	0.0459514	-0.0275108	-0.0139233	0	-0.0189021	-0.0586012	-0.0214159	-0.00299151	-0.0239997	-0.0443492	-0.00115376	-0.0122719	0.0215542	-0.0215842	-0.0109257	0.209443	0.0424234	0.0343137	0.00735585
-0.0454072	-0.0241182	-0.0794966	-0.0424086	-0.00477697	-0.00305656	0.00495073	0.0072634	-0.0169115	0.00259743	-0.000150709	-0.00679839	-0.0136597	0.0613861	-0.0515546	0.00854875	0.00452435	-0.0568601	0.0440147	0.00606533	-0.0123513	0.00375216	0.0750842	0.0343051	-0.031934	0	0.0308884	-0.0017557	-0.0128997	0.0222601	0.0228943	0.0620698	0.0195116	-0.0374629	-0.010501	0.0354889	0.00060416	0.0211487	-0.00465141	0.0138314	-0.00115553	0.0149659	0.00717576	0.0438883	-0.0256223	-0.0114127	0.0170956	-0.0304672	-0.0250113	0.00965646
0.0165876	0.0126722	0.0585441	0.00632979	0.00247493	0.0355932	0.0141696	-0.00384079	-0.0199506	-0.000660309	0.00698351	0.0522153	-0.0373373	-0.0116628	0.0190567	-0.0109891	-0.0174171	0.00834415	-0.0563716	-0.0142409	0.0227522	-0.031785	-0.00340101	0.0146371	-0.00698501	0.0270487	0.0356645	0.0352301	-0.0122081	-0.0165083	0.0100135	-0.0392413	0.0783848	0.0305422	-0.0127069	0.0285673	-0.00128185	-0.00796391	-0.0388992	0.0322352	0	-0.0383937	-0.00301639	-0.00623919	0.0195559	-0.0360622	-0.00717849	-0.0271904	0.00436261	0.010016
-0.00470303	0.0113047	-0.0240216	-0.00743992	0.00877014	0.0415577	0.0231672	0	0.0399922	-0.0214153	-0.0375406	0.0204167	0.00124528	-0.0192013	0.0290684	-0.0278717	-0.0116	-0.0237082	-0.0643578	-0.0510618	0.00566282	-0.0205611	-0.0669653	0.0432603	-0.0707828	-0.0171102	0.016115	0.00368714	0.0370473	-0.00429813	0.0321896	0.0158386	-0.0239094	0.0251724	-0.0138529	-0.0123561	0.0357988	-0.00868442	0.00574003	-0.0239679	0.0166845	-0.0386425	0.00289037	0.00748871	0.0461219	0.0257673	-0.00392068	0.0170883	-0.0231245	-0.00455351
0.00467808	-0.0752096	0.024853	0.00788913	-0.0568875	-0.0370895	0.010557	-0.0269243	0.0197866	-0.0585501	-0.00576459	-0.0430777	-0.103454	0.0277499	-0.0218896	-0.0663015	-0.0153298	0.0238771	-0.0137722	0.0530492	0.00789858	-0.0557865	-0.039891	-0.0363856	0.109915	-0.0479209	-0.0575898	0.0474717	0.14175	-0.0851315	0.0777386	0.140926	-0.0739217	-0.0592443	0.032015	-0.0198575	-0.100309	0.0558795	0.10261	-0.0334155	-0.0621046	0.25977	0.0786092	0.0151722	-0.0841566	0.0450588	0.128669	0.0401013	0.0913424	0.06171
0.0136538	-0.0284024	0.00831904	-0.0270042	0	-0.0607115	-0.0235936	-0.0419368	-0.0453788	-0.0237039	-0.00580343	0.314768	0.00662359	-0.0169189	-0.036955	-0.041632	-0.0567071	-0.028182	-0.0648707	-0.0298719	-0.0458502	0.00796035	0.0192908	0.0647547	-0.00360712	0.0253254	0.0107274	0.00189322	0.141137	0.204422	-0.0297496	0.0188777	0.0382797	0.00990327	-0.00253446	0.100096	0.276466	0.0434159	0.0224627	0.0860632	-0.0169595	0.0314857	-0.00356963	0.0579901	0.19517	0.0471073	-0.0190804	0.0179971	-0.0278843	-0.000927844
0.00239686	0.00329219	-0.00227243	-0.0223046	0.0255613	0.00952249	0.00112883	0	0.0407144	0.0303543	-0.000590844	-0.00362501	0.0065486	-0.0182898	0.00911039	0.0517333	-0.0012589	0.0160027	-0.0113136	-0.00926824	-0.00249666	0.0332154	-0.00137445	0.0339146	-0.0284435	0.0310953	0.0161258	-0.0316643	-0.0261089	-0.00644439	-0.013185	-0.00029546	0.00351184	0.00558113	0.0087359	0.0198292	0.0357975	-0.00287788	0.0221029	-0.0143387	-0.000397955	0.0077514	0.019811	-0.013959	0.00938664	-0.0145428	-0.031189	-0.0436127	-0.0370007	-0.014307
0	-0.0084763	-0.000350901	-0.0213529	0.0235507	0.0393206	0.0340443	-0.0136061	0.00874046	0.0336196	0.0359252	0.015308	0.0439498	0.0134593	0.0106332	0.0211179	-0.00572087	0.00483368	-0.00896444	-0.00903654	-0.0642137	-0.00272304	0.0376656	0.0204479	-0.0279844	0.0412516	-0.0242215	-0.0176987	-0.0117221	-0.0201736	-0.0213883	-0.000536517	0.0223206	-0.0214235	-0.021743	-0.0157757	0.0307737	0.0106896	-0.00347195	0.0337805	-0.0132387	-0.00299361	-0.0148314	0.00320334	-0.0184005	0.00791693	0.0058622	0.0262718	-0.0388974	0.0133115
-0.0230441	-0.108096	0.00436742	0.0861915	0.140309	-0.00653967	-0.0424793	-0.091519	-0.0605935	-0.0654378	0.201671	-0.123974	-0.0337681	-0.0469332	-0.0691762	-0.00944859	0.0767176	-0.0490085	0.024307	0.0462352	-0.0538547	0.0338644	-0.0981801	0.197536	0.0314207	-0.113744	0.0210133	0.115361	0.0199699	-0.0635794	0.0085513	0.0640897	-0.0790504	0.000152819	0.035174	-0.0578335	-0.0399467	0.119382	0.0406324	-0.0816302	0.0414273	0.064121	-0.0598149	0.187629	-0.124611	-0.00332945	0.116818	0.104928	0.0292058	0.0327848
-0.240438	-0.235038	-0.178086	0.24501	-0.163889	0	0.175818	0.0629996	-0.197481	0.0397127	0.0902102	0.0906711	0.315706	0.0936599	-0.0415524	0.612042	0.381819	0.145565	0.043803	0.360951	-0.112729	-0.0269738	0.142985	-0.30728	0.392342	-0.0584227	-0.0661299	0.00157559	-0.162381	-0.199165	0.0853919	-0.262973	-0.349866	0.304015	0.144047	-0.273013	-0.151337	-0.291506	-0.118697	-0.167085	0.0429001	0.289039	-0.144855	-0.137203	-0.282859	-0.151672	0.460678	0.45278	0.116798	0.185371
0.0191158	-0.000249538	0.0156264	-0.0312718	-0.01886	-0.00373376	-0.0819278	-0.0295569	-0.0382931	6.57191e-05	0	-0.0316645	0.109032	-0.000661799	0.0581888	0.00841548	0.0946116	-0.0155094	0.00608631	-0.0107807	0.0134526	-0.0127596	0.0020074	-0.0520683	0.0178716	0.0185274	-0.0204216	-0.00980664	-0.0209005	0.0439353	-0.0127572	0.0177725	-0.0499339	-0.0265391	-0.0337784	-0.0043131	-0.00638635	0.0394489	0.0239849	-0.000801146	0.0256588	0.0318883	0.0364604	0.00662377	0.0211964	0.046063	0.15947	0.0414046	0.02838	0.0103135
0.022139	0.0402809	0.0448463	0.0197144	0.000537509	0.0365766	0.0181608	0.0315378	0.0455186	0.0219124	-0.00546271	-0.017697	-0.00568414	-0.0186222	0.0320433	-0.0256605	-0.0283118	0.0171725	0.0494767	-0.0455341	0.0387207	-0.0278789	-0.0194494	0.0217357	-0.0330952	0.0312969	0.0288261	-0.0256264	-0.0139937	-0.00753644	-0.0149408	-0.0129717	0.00525417	0.0161481	0.00854912	-0.00859359	0.0131223	0.0237917	-0.0159477	0.0341456	0.0246329	-0.0203842	-0.000243423	-0.000545835	-0.00353704	0.0466181	0	-0.0409044	-0.0348309	-0.038263
0.0384591	-0.0205303	0.0084388	0.0654114	0.00734088	-0.00822925	0.0164006	-0.0207001	0.0108059	-0.0215162	-0.030148	0.0398087	0.0012179	0.0255099	-0.016964	-0.0236273	0.0383161	-0.0151617	-0.0367933	0.0798296	-0.0457422	-0.029994	-0.0439804	-0.00135292	0.0356494	0.0224947	-0.00647151	0.0033736	0.0158747	-0.0100553	0.00388353	0.00477099	-0.0466074	-0.0065723	0.0173413	-0.00770473	0.00222475	-0.0481825	0.0130484	-0.00501423	-0.0109117	-0.0150061	-0.00626746	-0.00396839	-0.025071	-0.0173573	0.0878127	0.00139823	0.00189161	0.0107706
0.00591752	-0.0309619	-0.0407155	-0.00559981	0.0355079	-0.0048826	-0.0314732	0.0018791	-0.0135472	0.0108144	0.031144	-0.0289981	-0.0114623	-0.0106049	-0.00530729	0.00116069	0.0205648	0.0371482	-0.000186802	0.00976855	0.00202003	0.00219143	-0.0379845	-0.00189365	-0.0152407	0.0562882	-0.0118715	-0.00250438	-0.00619839	0.0118987	-0.00739464	-0.0108308	0.0319599	0.00349911	-0.0109734	-0.00756738	0.00885623	0.00897447	-0.010579	0.0215443	0.018806	0	0.00258952	0.0433856	0.0225939	0.0330719	-0.0198546	0.00500046	0.0145032	-0.0150691
-0.182051	-0.418102	0.0844312	-0.083701	-0.434584	0.0309843	-0.0331497	-0.581183	0.119126	-0.582014	0.0947808	-0.00376766	-0.621512	0	0.180498	-0.622994	-0.225132	0.0815339	-0.543199	-0.171204	0.164445	-0.228111	0.0566786	-0.543219	0.28394	-0.0524606	-0.207433	0.684675	1.01355	-0.717707	1.14826	0.418662	0.163046	-0.588744	1.51574	0.180372	-0.685356	1.23263	0.645789	0.0280403	-0.37295	0.912465	0.544264	-0.213018	-0.510443	0.94005	0.725982	-0.150761	0.406216	0.29896
-0.00245822	-0.121125	-0.143335	-0.0269424	-0.139669	0.0524113	-0.0694749	0.0328246	-0.0331931	0.0233418	0.0325993	0.0149944	-0.15175	-0.00667109	-0.0733148	-0.181473	0.0667305	0.0303371	-0.179651	-0.0702248	0.0531383	-0.0569236	0.0326789	-0.0998556	-0.0147581	0.0503248	0.345526	0.0651352	0.116658	-0.0889029	0.198525	0.183291	-0.0831379	0.267554	-0.00908149	-0.0407728	0.0405156	0.0278838	-0.0106941	0.0556203	0.0653661	0	0.0189681	0.2833	-0.133136	0.344077	-0.0279834	0.215826	0.0693892	-0.0417621
0.0310523	-0.00639984	-0.0103819	-0.0312689	-0.0816228	0.035848	-0.110101	-0.0523408	-0.0645152	-0.0501196	0.0428056	-0.0352122	0.238318	0.0336957	0.0326814	-0.00063323	0.177627	-0.0668504	-0.0685967	9.47513e-06	-0.0648046	0.0178419	0.203973	0.0555794	0.12357	-0.00926788	0.0178501	0.006484	0.034986	0.0341416	-0.0149689	0.0365279	-0.0227569	-0.0584885	-0.110061	0.0120126	-0.0822402	0.0570339	0.00271964	-0.0575278	0	0.0222338	0.148326	0.0363636	-0.0376043	-0.0634295	0.292791	-0.0659616	0.0447054	0.059299
-1.38008	-0.755962	-1.07185	0.156927	-1.12942	0.275929	1.62548	-0.59168	-1.00516	0.680418	0.00236905	1.20149	1.18241	0.176384	-0.710905	0.807462	1.66081	0.295455	0.355794	0.219971	-0.95115	-0.437086	0.749639	-1.38413	0.897032	2.30158	-0.242738	-0.369829	-1.08303	-0.707945	1.07607	-1.71526	-1.64923	0	0.845469	-0.938792	-1.25654	0.0455359	0.354221	-0.841956	0.80819	0.93788	-0.0927049	-0.549878	-1.58721	0.767844	1.8844	0.134216	-0.121808	0.0651498
0.650608	-0.869173	-0.00258804	0.963715	0.420352	1.09176	-0.379486	0.579974	-0.882824	-0.224814	-0.596898	-1.09053	-1.22166	-1.44254	0	-0.314142	0.19035	-0.413556	0.128882	-0.0667495	0.18004	0.0821613	0.261179	-1.03203	-0.0472478	0.42694	-0.578006	0.465828	0.589801	-0.085012	0.425343	-2.52507	-0.579797	0.117962	0.159476	-0.0834343	-0.353116	0.0029418	0.187384	-0.747353	1.49437	2.08168	-0.849248	1.37283	-0.30717	-0.812836	-1.82994	-0.658187	0.851161	1.18523
-0.0153155	0.00170534	-0.00883344	-0.00246899	0.0127338	0.000624992	-0.0304045	0.0245233	-0.0278395	-0.00371807	-0.0241091	0.111571	0.0134881	-0.0550145	0.00357104	-0.0188865	-0.0173585	-0.00887168	-0.0168626	-0.0418796	-0.00169755	-0.0109322	0.0298904	0	-0.0250573	0.0122804	0.0268234	-0.0154099	0.0776881	0.0536485	0.0306826	-0.000994664	0.030275	0.0317124	0.0275646	0.040852	0.0823123	0.0285013	-0.0146429	0.0102773	0.00945133	-0.00424088	-0.00191195	-0.0242498	0.0648465	0.0176477	-0.0453596	0.0179095	-0.0132002	0.024074
0.527865	-0.0816101	-0.107049	-0.613087	0.45645	0.861801	-0.040502	-0.117435	0.448862	0.484652	-0.19574	-0.543823	0.426215	-0.111834	-0.322377	0.44442	0.72982	-0.343543	-0.00492484	-0.313717	0	-0.567256	0.725195	0.220893	-0.0300352	-0.0291134	0.305316	-0.167822	0.0564883	-0.130925	-0.332158	0.620384	0.399954	-0.238716	0.170363	0.0562953	-0.244857	0.981709	-0.346688	0.519432	0.236551	0.503479	0.153256	0.857251	1.01512	-0.0183849	0.282183	0.58674	-0.57121	0.223671
0.0128086	0.000807722	-0.00733364	0.0124339	-0.00730924	-0.0119467	-0.0089583	-0.0462935	0.0275388	-0.00508121	-0.0141074	0.221368	0.0460947	-0.00747294	0.00916617	-0.0202437	-0.0150716	0.0285373	-0.0223338	-0.0172602	0.0400709	-0.0522855	-0.0187144	0.0299825	-0.0280656	0.024494	-0.014588	0.0202271	-0.01878	0.0193691	-0.015405	0.00731282	0.00369985	-0.0378268	0.0270678	0.0209976	0.0162921	0.0129695	-0.0217825	0.0110798	0.0359129	-0.0156799	-0.017428	-0.00574785	0.0910938	0.000605673	0.00859284	-0.0607321	-0.0253378	0
-0.245151	0.0127783	0.156798	-0.0396754	0.0966012	-0.187807	0.132547	-0.0092674	0.0732976	0.151376	-0.263938	-0.101181	-0.0863484	0.0802304	0.243711	-0.0813391	0.0448246	-0.111088	0.173683	-0.207914	-0.0958409	-0.0858822	-0.0275701	0.150003	-0.0268281	0	0.0257693	0.0670796	-0.0659869	0.196591	-0.0540195	-0.360435	0.154832	0.0639923	0.00403691	0.141258	0.183638	-0.382256	-0.093487	0.276172	-0.254289	-0.401921	-0.28478	0.00278148	0.930066	-0.215178	-0.372172	-0.254628	0.0675867	0.166755
-0.00764646	-0.00819104	0.120868	0.00123393	0.089214	0.0175478	0.0750027	0.0542147	0.0886501	0.0321412	-0.0705846	-0.00238374	0.0208346	0.062926	0.0785202	-0.0305413	0.0544771	-0.00132282	0.0891625	-0.0634381	0	-0.03147	-0.0546301	0.0839694	-0.00533335	-0.076287	0.0682542	0.0417912	-0.0152376	0.0626118	0.0279623	-0.0885989	0.0180214	0.0693607	0.0138047	-0.0921303	0.0786262	-0.0876668	0.00283915	-0.0863711	-0.0173553	-0.0635646	-0.0381815	-0.0377365	0.177266	-0.0692812	-0.0546969	-0.0604986	-0.00101197	0.0608678
-0.0382365	-0.0494517	-0.059402	0.0938944	-0.0140373	0.0195908	0.0549694	-0.00230947	0.00968127	0.041169	-0.00822333	-0.0855149	-0.0200082	0.00620656	-0.0197627	0.0175964	0.130118	0.0115455	-0.00100048	0.0916175	0.000946341	-0.0093589	-0.0641644	-0.0197356	0.109448	-0.0245519	0.0447227	-0.0195858	0.0201403	-0.0156355	0.0360469	-0.0386635	-0.0809806	0.0912945	0.0172691	-0.00517023	-0.0148157	-0.045986	0.0124588	-0.0358189	-0.0336764	0.0232506	-0.0225515	-0.0610683	-0.0460235	0.0105603	0.0666863	0.0618655	0.0935305	0.0488069
-0.0107112	-0.0191728	-0.016733	-0.00176522	-0.0190149	0.0562126	-0.0130639	0.00452391	0.0145416	0.0176785	-0.0019859	-0.0225295	0.00804027	-0.0216205	-0.0200109	-0.0496137	0.00502865	0.0244514	0.0364414	0.00808335	0.031739	-0.00755749	-0.00787726	0.0273574	-0.00843247	0.0684395	-0.0293934	-0.00865556	-0.00574424	-0.0306851	-0.0218073	0.0179338	0.0108698	0	-0.00975225	0.0171043	0.0394227	0.0159764	-0.0291921	0.00649582	0.0592985	-0.0210198	0.00101042	0.0426979	0.0583419	0.0667139	-0.00928712	0.00437731	-0.00916068	-0.0233413
-0.0105259	0.200184	0.00520135	0.0155718	0.103737	0.00725487	0	-0.00527856	0.0163509	0.0209912	0.00571707	0.000273923	-0.0503174	0.037267	-0.0507209	-0.0262674	0.0334971	-0.0167674	0.0272076	0.010819	-0.0306479	-0.000404409	-0.066873	0.0642837	-0.0201959	-0.121792	-0.0423747	0.00959383	-0.00444893	-0.0329163	-0.0193346	0.0929482	0.0667888	-0.0300048	-0.0259121	-0.0341908	-0.0233595	0.57917	0.0125004	0.00062653	-0.0261506	0.738748	0.0371607	-0.0194775	-0.0467125	-0.0258435	0.0156477	-0.0552689	0.0232938	0.0153263
-0.0304207	-0.00620063	0.00632823	-0.0298244	0.0116977	-0.00711307	0	0.00668166	-0.0152084	0.0194485	0.00650744	-0.00542016	-0.00502139	0.0206767	0.0270233	0.00929953	-0.0418508	-0.00873095	-0.0160501	-0.000103415	0.00604753	0.00507947	0.0252857	0.020428	-0.0206513	0.0285449	-0.0116223	0.000153982	-0.0182794	-0.00103511	0.00785089	0.00501754	0.0800743	-0.0139762	0.0137151	-0.00907106	0.00123704	0.000664977	-0.0508555	-0.00355421	0.0184985	-0.00744507	0.0164873	-0.00714633	0.0628765	0.0460859	-0.0260868	0.00648499	-0.00556224	-0.00429094
-0.0329948	0.00837757	-0.0501948	0.0779033	-0.0486448	0	-0.032069	0.00301155	-0.0441307	-0.018512	-0.0320582	0.0485681	0.0738972	0.0181223	0.00624296	-0.00125688	-0.0093519	0.0585632	-0.00839841	-0.00375145	0.00571788	0.0183199	0.111599	0.00298724	0.00318767	-0.0255176	-0.012561	0.0499212	-0.0129005	-0.0418401	-0.0126577	0.0137488	0.17954	-0.0541813	0.153951	0.0457978	-0.0184892	0.0822852	-0.0243394	0.0380253	0.11347	-0.0283863	-0.0213583	0.07815	-0.0451053	-0.0238884	0.0396341	0.033887	0.00879761	-0.00925608
-0.0614828	-0.0892794	-0.0316032	0.593278	-0.0215585	-0.0159174	-0.0145968	0.124518	-0.0429898	-0.0471823	-0.0263374	0.0193586	0.00297849	0.0533474	-0.0172232	-0.0247981	-0.0705175	0.214235	0.0500446	0.0011184	0.0151051	0.0311869	0.033942	0.0244231	0.0462153	0.0649707	-0.0340783	0.431801	0.0248897	0.0801669	-0.0457165	-0.0530103	-0.0450877	-0.0423646	0.0734302	0.0513231	-0.037763	-0.0142654	0.0446109	-0.0505129	0.00892771	-0.0137589	0	-0.00860792	-0.0488291	-0.0732358	-0.02017	-0.017975	0.0144419	0.083651
-0.541363	-0.760423	-0.663061	0.834033	-0.751734	-0.544111	-0.214137	-0.185033	-0.264202	0.0775742	-0.231792	-0.603202	-0.245569	-0.420727	-0.710986	-0.0329215	0.664643	0.582358	0.121579	0.518643	-0.430506	0.508656	0.157534	-0.74183	-0.244427	0.442971	-0.457599	0.213785	-0.163502	-0.381809	0.251175	-0.327917	0.222345	-0.247408	0.982192	0.552115	-0.806871	1.01966	0.14614	0.242898	0.785138	0.519891	-0.357722	0.0502809	-0.791142	0	0.199419	1.36548	0.36722	0.0449313
-0.0432745	0.00629008	0.0180687	0.157453	0.0112131	-0.0175174	-0.0372852	-0.0572918	0.121683	-0.0513128	-0.0183102	0.0271521	-0.0237401	0.896542	0.00587868	-0.0394719	-0.0419886	0.0419137	-0.0242744	0.421939	-0.0349989	-0.0374034	-0.0622396	1.55638	0.0642396	-0.0548034	0.243392	-0.0146912	0.00710526	-0.0046927	0.0467445	0.0145027	0.142498	0.00637488	0.0390219	0.00990066	0.338143	-0.0563929	0.0197369	0	-0.0146395	-0.0551271	-0.00859554	0.0180057	0.0833473	-0.0746937	-0.0446098	-0.0707779	0.161708	-0.0664705
0.234329	-0.0761576	-0.0193201	-0.149943	-0.186672	-0.00320551	-0.109354	-0.148495	-0.149316	0.0842859	0.178788	-0.0558226	0.354498	-0.0944017	-0.350091	0.20581	0.0542115	0.262029	0.14011	0.0111658	-0.16185	0.313117	0.504174	-0.145311	0.014524	-0.137627	-0.0623095	0.0296814	0	-0.231679	0.198865	0.246255	-0.0878966	-0.187858	0.574137	-0.0192328	-0.359706	0.850162	0.256875	-0.000484849	1.96716	0.313635	0.198481	0.107649	-0.196527	0.275935	0.75452	1.05935	-0.012163	-0.024328
3.61009	-0.0235138	0.0134446	-0.213436	-0.404456	1.26708	1.66117	-0.156948	-0.372766	1.80024	0.944074	-0.370258	1.29083	-0.39859	0.352812	-0.119719	0.183447	0.198741	0.377076	-0.373388	-0.231427	-0.360459	2.27868	-0.404731	1.00863	-0.262953	-0.345465	-0.246022	-0.343269	-0.363974	-0.1183	3.82827	-0.131651	0.277739	-0.301234	-0.347217	-0.307196	1.77622	0	0.138913	0.135868	2.81803	2.78547	0.746518	-0.315668	0.127445	-0.430771	-0.257611	0.194213	2.23193
0.0659266	0.00907429	0.00241788	-0.00750295	-0.0100094	0.0581961	0.0419196	-0.0447123	0.0300562	0.0280959	0.00520833	-0.0417559	0.0233593	0.00797386	-0.0201615	0.0107491	-0.0127293	0.0119509	0.00898846	-0.00311194	0.0137026	-0.0411455	0.0137131	-0.0122063	-0.02853	-0.00678657	0	-0.00124639	0.00190241	0.00556295	-0.0221	-0.0235295	0.0114097	-0.0514733	-0.0100493	0.0225056	-0.0495847	0.0449853	0.00256489	-0.00732638	-0.0432177	0.0113159	-0.000826622	0.0128781	-0.0657916	0.0341984	-0.0305739	0.0730812	-0.011355	-0.00767908
-0.129984	0.48098	-0.0926161	0.505364	-0.137028	0.393239	0.13478	0.445309	-0.0366228	-0.00155425	0.0529012	-0.253864	0.0226078	-0.275256	0.308048	0.280528	-0.127019	0.0682383	0.700326	0.508118	0.470729	0.246117	-0.43892	-0.445888	0.195051	-0.345937	-0.352391	0.196692	0.0289383	-0.0751185	0.342867	-0.498225	-0.189877	0.615913	0	-0.200477	-0.150693	-0.495642	0.134062	0.161713	-0.30384	-0.301587	-0.576342	-0.536805	-0.211564	0.0235119	-0.104787	-0.436973	0.0891149	0.295898
0.0102128	0.224541	0.0367146	0.356924	-0.0733441	0.160741	0.0513423	0.172745	-0.000463703	0	0.141188	-0.135526	-0.0100165	-0.0458956	0.192513	0.221139	-0.0199589	0.0419641	0.3177	0.187496	0.199749	0.224685	-0.152423	-0.108184	0.170437	-0.0552187	-0.145417	0.0976016	0.0486183	-0.00568929	0.0808215	-0.198265	-0.110015	0.179819	-0.0207809	-0.0742212	-0.0779179	-0.146574	0.0899418	-0.00394174	-0.135659	-0.0680934	-0.200337	-0.109057	-0.118052	-0.0589601	-0.109267	-0.0338307	0.0370844	0.233995
-0.00449555	-0.0343647	-0.0012626	0	0.00256979	0.0155555	0.183102	-0.0133972	0.0106903	0.0190921	0.0234665	-0.0443554	-0.0295882	-0.0372006	-0.00638756	0.0157628	-0.0296707	0.0295663	-0.0267376	0.00867044	0.000410816	0.0243618	-0.0321856	0.00944784	0.0343052	-3.59975e-05	0.0166449	-0.00846849	-0.0244947	-0.00784154	0.0169616	-0.0473246	0.0173616	-0.0234841	0.0133653	0.0065565	0.00138036	0.0683604	-0.0159405	-0.0252058	-0.0243465	-0.0377954	0.819198	0.0143746	0.0944784	-0.0257292	-0.0479089	0.0516685	0.0293244	-0.0285761
-0.0212061	0.0108938	-0.054511	0.00334754	-0.0344159	-0.0515859	0.0207603	-0.0411378	-0.0489495	-0.0219305	0.0209784	-0.0105859	0.0218322	0.00470603	0.0236531	-0.0142277	0.00301166	-0.0153001	-0.00404315	-0.000245444	-0.0336719	0.0567855	-0.0311542	-0.0270262	0.0503976	-0.035066	-0.0428157	0.0190341	0.0253288	-0.0159117	-0.0225981	-0.0238377	0.00523703	-0.00778815	-0.0185536	0.0194156	-0.0435631	0.0245238	0.0302132	-0.0559169	0	0.178075	0.67627	-0.0131413	-0.0252198	0.0169864	0.0314964	0.0802082	0.0442406	0.210072
-0.0678118	0.00449471	-0.0133304	-0.0108192	-0.0094816	-0.0284204	-0.0223755	-0.0351152	0.00562752	-0.00950055	0.0312323	0	0.0192036	0.036206	-0.00104602	0.0354943	0.0100339	0.0103158	0.00569698	0.0180567	0.0287923	-0.00935392	0.0298546	-0.00818107	0.0233398	-0.00642762	-0.0252142	-0.0159314	0.0028434	0.00525004	0.0117287	0.0161186	0.0223194	-0.0540791	-0.00351866	-0.00593013	-0.0119202	0.0158098	-0.0143165	0.0409823	-0.0116093	0.0263557	0.0105297	0.048294	-0.0516148	0.013955	0.0305842	-0.0327751	0.00272209	-0.00401427
-0.00172929	-0.0914925	-0.0818966	-0.0239137	-0.0331313	-0.0691251	-0.00726105	-0.0719367	0.00394032	-0.0398333	0.000420674	-0.0433666	-0.0467616	-0.00729727	-0.0222412	-0.0333586	-0.0187356	-0.0504744	-0.0907774	0	-0.0146833	-0.0896329	0.0400162	-0.0245293	0.161083	0.00606572	0.0770143	0.157539	0.151205	-0.0536326	0.184594	0.306483	-0.021741	0.0652917	0.289623	-0.0497695	0.0134506	0.402465	0.160188	-0.0175236	0.016837	0.202907	0.294759	0.0497912	-0.0857745	0.203571	0.227091	0.0680328	0.23732	0.150503
-0.0151761	-0.111002	0.0260685	0.0661879	-0.0726065	-0.0619639	-0.0168821	0.00463601	-0.041179	-0.183255	0.00209164	-0.112319	0.00669969	0.125006	0	-0.0567949	0.00573295	-0.0542183	0.0273301	0.0125443	-0.0642703	-0.0537835	-0.101956	0.0506029	0.100579	-0.117367	-0.11785	0.0618566	0.0546153	-0.0499063	0.0420723	0.106777	-0.0807369	-0.0136389	0.0590747	-0.116987	-0.0544744	-0.0325853	0.0807279	-0.0707254	-0.0685672	0.0028526	0.0225389	-0.129598	-0.128658	0.00109752	0.0875423	-0.0721684	0.162461	0.0593024
-0.125851	-0.0808397	0.0833101	0.321908	0.0219283	-0.108916	-0.0611243	0.385067	0.443872	0.289123	0.0469325	0.229626	-0.0070948	-0.0354812	-0.0153883	-0.0240931	0.00800753	-0.136706	0.268354	-0.0133723	-0.076742	-0.024876	-0.0858908	0.11375	0.0125638	-0.0666313	-0.15655	0.357657	0.157237	0.192157	0.0448528	0	0.0167672	0.0979083	-0.073432	-0.110894	-0.0573296	-0.0919844	0.0588576	-0.0925374	-0.134636	-0.161391	-0.101147	-0.10263	-0.113652	0.0273082	-0.124086	0.0284726	0.288982	0.127757
0.414265	-0.17381	0.0146453	0.795145	-0.358257	-0.19664	-0.406668	0.528266	-0.105058	0.209183	-0.370207	0.0924446	-0.353747	-0.0102651	0.592291	-0.304063	-0.0232428	-0.246111	0.267078	-0.0989965	-0.203517	-0.063506	0.243137	0.425	-0.144375	0.215868	0.0218706	0.867878	0.203035	0.04818	0.0703168	-0.307731	-0.0924347	0.204992	-0.214296	0	0.0283911	-0.212179	0.0781576	-0.5544	-0.321599	-0.538504	3.13957	0.0439385	-0.69098	-0.260197	-0.138655	-0.314795	0.210057	0.305923
0.102063	-0.0624824	-0.0520326	0.880444	-0.0727898	-0.0460108	-0.0375362	0.602308	-0.0998402	0.24884	-0.292778	0.352452	-0.0621578	-0.167728	0.654472	-0.139082	-0.329755	-0.0231328	0.51939	-0.160082	0.0595045	0.370032	0.0576448	0.162822	-0.246866	0.127482	0	1.13414	0.232057	0.41662	0.980991	-0.336573	0.0441452	0.592462	0.212169	0.351511	-0.0350405	-0.23664	-0.0416693	-0.430223	-0.569245	-0.433154	3.0146	-0.0677065	-0.374762	-0.0560021	-0.834615	-0.413899	0.219969	0.112797
0.712707	0.822298	0.481874	-2.32779	0.184806	-0.107578	-0.731328	-0.276098	-0.435487	-0.168491	-0.254456	1.18866	0.631587	-0.0609373	-0.314154	0.326737	0.714859	-0.221315	0.674414	0.0676635	-0.138246	0.104781	-0.666105	0.620967	-0.171511	-0.405425	0.211344	-1.51341	0.356256	0.428137	-0.186596	1.01067	-0.116283	-0.0914385	0.408385	-0.000720551	0.374369	0.404815	0.692529	-0.222349	0.661067	0.0419335	-0.672388	0.0401345	0	0.603545	1.44116	0.342523	-0.523029	-0.337569
0.402732	0.143783	0.317204	-0.218081	0.270163	0.19467	-0.199902	-0.0339809	0.0353531	0	0.248813	0.406359	0.0764472	0.295529	0.0258444	0.0847256	0.172942	-0.0630344	0.0236681	0.0180867	0.0296148	-0.00936632	-0.263155	0.597684	-0.0982787	-0.204721	0.355749	-0.200304	0.105775	0.202332	-0.043467	0.305102	-0.0206377	-0.0492249	-0.037027	-0.147687	0.348156	-0.104364	0.162718	-0.209115	0.559949	-0.0644724	-0.0109157	0.122644	0.220641	-0.13116	-0.0141533	-0.215721	-0.111207	-0.0496707
0.228593	0.123658	1.61938	-0.205817	0.577555	0.374881	-0.169728	2.07197	-0.36095	-0.475283	0.35338	-0.829962	-0.0654769	0.707783	2.40387	-0.12606	2.4911	0.186971	0.368319	1.55295	-0.3649	-0.346969	-0.683093	-1.65392	-0.129955	-1.28378	1.84808	0.905959	1.32124	-0.714716	1.46739	-0.457782	-1.29828	0.184713	-0.176764	-1.20627	0.110917	1.26168	0.760275	-2.00193	0.204487	0.276026	0.500172	0	-1.48425	-0.705255	0.717147	-1.92014	-0.377065	1.53351
0.140877	-0.0117162	1.551	-0.195078	0.627945	-0.0368151	-0.289163	1.59367	-0.101501	-0.642022	0.175234	-0.796945	0.0244782	0.632447	2.00856	0	1.92315	-0.0329402	0.273761	1.00241	-0.336122	-0.33751	0.267423	-0.904194	-0.213536	-0.365277	1.97282	0.921695	1.13584	-0.529884	0.915937	-0.472711	-0.0749572	0.03201	-0.162818	-0.19158	0.144529	0.750394	0.43823	-0.819767	0.0968499	0.168009	0.209595	0.810296	-0.874039	-0.609163	1.11852	-0.560587	-0.104791	0.981002
-0.585312	-0.165598	-0.0531656	0.916764	-0.29196	0.145578	-0.00900563	0.392987	0.154838	0.665379	0.202338	0.255412	-0.374333	0.189055	-0.231516	-0.0403419	-0.211588	0	0.267156	0.270896	-0.0799793	-0.0818389	-0.871322	0.536867	0.586607	1.10492	-0.247266	0.730353	0.416648	0.283895	0.0504869	-0.349931	-0.273687	0.570179	0.179735	-0.767634	-0.101252	-0.95571	0.324909	-0.75674	-0.766293	-0.020698	-0.806662	-0.901821	-0.0395318	0.179027	-0.395471	-0.959528	0.525168	0.82723
-0.111831	-0.028038	-0.0442946	0.231124	0	-0.0135189	-0.00309433	0.195057	-0.0384377	0.307251	0.0508756	0.153368	-0.072679	0.0804729	-0.0670525	0.084466	-0.0631212	0.0377177	0.0862107	0.066893	-0.00798281	-0.00796522	-0.0662216	0.219984	0.11071	0.065399	-0.121549	0.269554	-0.0181237	0.126111	0.0412326	-0.15048	-0.0309064	0.165299	0.0260093	0.034808	0.00137785	-0.139522	0.082713	-0.0694064	-0.0939245	-0.0212026	-0.130342	-0.115892	-0.0461238	-0.0340212	-0.0206457	-0.131352	0.126346	0.23074
-0.85682	-0.518524	0.892874	-0.88237	0.0773246	-0.158448	-0.839885	0.311768	0.0967087	0.612569	0.214943	0.0453627	-0.230202	0	-0.66405	0.153959	-0.0787549	-0.281551	0.247852	-0.299	-0.322581	-0.20931	-1.11807	0.77001	0.119001	0.256256	0.479711	0.442023	0.568068	0.179399	-0.688671	0.0148917	-0.233442	0.200031	-0.540342	-0.898756	0.6813	-0.723417	-0.0436091	-0.866504	-0.740334	-0.590431	1.1593	-0.914144	1.08584	-0.826096	-0.283278	0.572013	-0.0496234	0.338104
-0.112307	-0.079646	0.0760283	-0.0954035	0.0742353	-0.0813256	-0.0854969	0.0226274	-0.0633117	0.0285536	0.034921	-0.0829207	-0.0199571	0	-0.0902847	0.0694139	-0.0369579	-0.0414442	0.010609	-0.07998	-0.0789944	0.0489433	-0.127777	0.143157	0.000793137	0.0939078	0.13461	0.218599	0.0486486	0.0440572	-0.0495724	0.0385369	-0.0696481	0.0273338	-0.0984855	-0.121159	0.112817	-0.0744009	0.0407318	-0.105078	-0.0838385	-0.0877927	0.108111	-0.094833	0.264626	-0.0778153	-0.100995	0.13035	-0.0199844	0.0556307
-1.06397	-0.353316	-0.390642	1.861	-0.709314	0	0.247458	0.947477	0.51034	1.26237	0.41254	0.60922	-0.821779	0.0046607	-0.354574	0.299625	-0.291524	0.204416	0.909322	0.469137	-0.191461	-0.0817614	-1.5707	0.657517	0.621512	-0.876605	-1.02783	1.06268	0.209043	0.909469	-0.368591	-1.1608	-1.07478	0.747185	0.266667	-0.641391	-0.110277	-1.60895	0.550956	-1.32959	-1.31189	-0.556598	-1.95803	-1.75068	-0.285318	0.22095	-0.420396	-1.51848	0.977674	1.33293
-0.24472	-0.0848739	0.000783604	0.431594	-0.0310196	0.0481006	-0.117492	0.204312	0.0308072	0.148508	0.12563	0	-0.0701509	0.118689	-0.044475	0.027707	-0.13779	0.0564654	0.406498	0.0590614	-0.0845149	-0.034245	-0.215372	0.453016	0.0924397	-0.153214	-0.210205	0.262291	0.173426	0.0847983	0.109642	-0.193436	-0.177246	0.142714	-0.0264222	-0.157653	-0.0224258	-0.260591	0.10318	-0.251771	-0.242648	-0.10011	-0.318584	-0.27917	0.124084	-0.0558185	-0.216912	-0.228816	0.154275	0.283364
-0.0253914	-0.0179286	-0.0222235	-0.0468079	0.00127112	-0.0213	0.0202041	0.0148878	0.0096833	0.00699365	-0.0264646	0.0408987	0.0110432	0.00719257	-0.0137696	-0.01199	-0.0315654	0.0120873	0.0233547	-0.0117954	-0.0308208	-0.0239737	-0.00621161	0.0182923	-0.0124461	0.0201752	0.021865	0.00525401	-0.00363856	-0.00695227	0.00425319	0.0354513	-0.0329083	-0.00178947	-0.00346695	0.00391581	0.0447262	0.040323	-0.0137617	0	0.00161316	0.00301299	-0.0167809	-0.0318922	0.0490011	0.0144664	-0.0156914	-0.0310135	0.00155117	-0.00249042
0.0375577	-0.0208202	-0.0277429	0.0388227	-0.0435016	-0.0104297	-0.00410527	-0.0477755	0.000548572	-0.0131534	0.142653	-0.0123619	0.0340325	-0.0148782	-0.0427058	0.061488	0.131439	0.0544948	-0.0471123	0.131146	-0.0269577	0	0.0723218	-0.0556672	0.0299972	-0.0354777	-0.0799276	-0.0261792	0.0136617	-0.0654679	0.0432198	0.100495	-0.0623239	-0.065223	0.161363	-0.0263652	-0.120682	0.427117	0.0653822	-0.00202197	0.307788	0.100359	0.0538642	0.0478976	-0.115881	0.0810665	0.332043	0.135892	0.0606148	0.0106161
1.88015	-0.199403	0.441234	0.0796501	0.365991	-0.547323	-0.271968	0.784862	-0.0756395	-0.460289	-0.112812	-0.131991	0.456771	0	1.86605	-0.325212	1.01512	0.23925	0.183289	0.498682	-0.228941	-0.0289187	0.394861	-0.573779	0.308877	-0.320649	0.948695	0.506321	0.239892	-0.319792	0.547293	-0.545006	-0.388255	0.132532	0.551715	-0.383056	0.284098	0.925769	0.0870998	-0.681257	-0.150066	-0.166625	2.5287	0.523897	-0.688134	-0.654353	-0.217322	-0.507946	-0.0361453	0.524786
-0.0143265	-0.0489385	0.0307449	-0.0633472	0.0075279	-0.00294196	-0.00992925	-0.0238322	-0.0168101	0.0468079	0.00138625	0.020129	-0.0226138	0.0157293	0.0494514	-0.0135143	-0.0270957	0.0205379	-0.00962556	-0.00788426	0.0469131	0.0295709	0.0319199	0.0129267	-0.0443856	0.0215544	0.0294121	-0.0123918	-0.0400156	0.0204724	-0.0116469	-0.0112362	0.0237101	-0.00106527	0	0.064614	-0.00884828	0.00840592	-0.0241291	0.029597	0.0414962	0.00614759	0.0209693	0.0262143	0.057251	-0.000350866	-0.0236329	-0.0127042	-0.0326509	-0.0221627
-0.0357577	-0.0360601	-0.0384809	-0.00860538	-0.0105278	-0.0254406	0.00182554	-0.0105652	-0.0468018	-0.0226015	-0.00361444	-0.00250639	0.00200733	-0.00461554	-0.0212395	-0.0584508	0.0178374	0.0167248	0.0248626	-0.0430818	-0.016301	-0.014387	0.101919	0.0168733	0.0354387	0.00558531	0.0237605	-0.0221776	0.0215783	0.020504	-0.0199014	0.0234728	0.0207786	-0.000519717	-0.011056	0.0558238	0.0216883	0.0242828	0	0.0161117	0.0162972	0.00733467	0.00041248	-0.0247439	0.0240444	0.0428257	0.0156017	-0.0361314	0.00299724	-0.0142027
-0.370229	0.264311	0.354739	0.344861	-0.428948	0.261088	0.559171	0.84692	-0.0740022	-0.0150029	0.00375746	-0.721518	-0.464239	-0.15068	1.31974	-0.0550298	1.46008	0.146313	0.416166	-0.193316	-0.278831	-0.148593	-0.314561	-0.588429	-0.1823	-0.918642	0.561896	0.21192	0.374888	0	0.548369	-0.656427	-0.780783	0.221534	-0.0937213	-0.820146	0.153529	0.628052	0.203147	-0.644408	0.278407	0.528555	0.593318	-0.396873	-0.378878	-0.193977	-0.735889	-0.534777	0.490558	1.12655
0.00106862	0.0335953	0	0.00178247	-0.00411898	-0.025465	-0.0226712	0.0297442	-0.0180794	0.0374667	0.0178867	0.0338183	0.0316452	-0.00322861	0.0566806	0.0117339	0.00167148	0.0113302	-0.00947968	-0.0532569	0.0139985	-0.0172678	-0.00569547	0.010186	0.00530791	0.00143815	-0.0134986	-0.0189156	-0.0350961	-0.00837141	0.00579792	0.0315498	0.00707786	-0.0061951	-0.024529	-0.0160266	-0.010745	-0.0132643	-0.0564385	-0.00497873	-0.0228755	-0.0279421	-0.00437388	0.0239431	0.0126546	0.0437616	-0.0175912	0.0068407	-0.0321459	-0.020684
-0.0385362	-0.0501067	-0.0491338	0.00267013	-0.0700543	-0.087305	-0.0151066	-0.00229219	-0.0148688	-0.0293622	-0.0168247	0.026655	0	-0.0390467	-0.0404139	-0.0407183	0.00571402	0.0150988	-0.0214675	-0.0293515	-0.00453689	-0.0445156	0.0297448	0.0408812	0.0175724	-0.0550515	-0.0295049	0.0460445	0.0137435	-0.0153609	0.0589729	0.0263405	-0.0782768	-0.0175262	0.118593	0.0306771	-0.0223185	0.134884	0.0128758	0.067106	0.0536277	0.0396512	0.0622933	-0.00813427	-0.00390597	0.0810774	0.0464353	0.123326	0.0469611	0.0240226
0	-0.16037	-0.122994	0.211719	-0.105345	-0.0366204	0.0648548	-0.0451119	-0.0563226	0.122226	0.0765667	-0.114677	0.0444807	0.0931025	-0.094774	0.175769	0.196814	0.142124	0.0981099	0.283603	-0.0790688	0.248812	-0.0612075	-0.137489	0.116939	-0.102461	-0.0810567	0.00621493	0.0442936	-0.0969756	0.0090082	-0.102039	-0.191108	0.031752	0.099818	-0.128238	-0.095737	-0.0818968	0.0382606	-0.0848296	0.239301	0.184904	-0.028001	-0.113012	-0.115028	-0.0287177	1.72538	0.315371	0.0734364	0.0978245
0.00581866	0.0216513	0.0840224	-0.0243804	0.0391771	0.0277811	-0.000111633	0.0153058	-0.00976664	-0.0312847	-0.0163993	-0.0244206	0.0370642	0.0135494	0.0722248	-0.0279669	0.0146119	-0.0124163	0.0189144	0.00628922	0.0439378	-0.0179781	0.00246253	0.0301791	-0.00814725	0.031751	0.0212439	-0.0279226	-0.0214099	-0.0292357	-0.0121083	0.0648485	0.0188151	-0.0109851	0.0394377	0.00551401	0.000240579	0.00324723	0.00687822	-0.0148664	-0.0129243	-0.0444529	-0.0564734	-0.00669138	-0.0221418	-0.0103116	-0.0604916	-0.0347205	-0.000214203	-0.0548107
0.402935	1.59137	-1.28844	-0.711171	0.197421	-1.31306	0.516484	-0.418696	0.558256	-0.355591	0.37643	2.09421	1.51252	-1.40616	-0.75248	0	-1.96623	-0.87645	0.459812	-0.257974	1.03699	0.389069	0.117375	0.0495468	-0.976334	-0.395617	0.0944893	-0.132276	-2.01495	0.78139	-0.0449116	1.20682	0.666885	0.381172	-1.09818	0.566043	1.65717	0.181575	0.932505	0.55548	-0.639211	-0.628104	0.0598495	-0.99861	0.34398	0.207755	-2.4484	-0.14478	-0.415403	-0.928809
0.0381866	0.0386051	0.0235399	-0.0181315	0.0147566	-0.0187369	0.0466124	-0.0100216	0.0401813	0.023995	0.0283411	0.12187	0	0.0176704	-0.0435955	-0.0449526	-0.040748	-0.00657617	0.0402775	-0.0241411	-0.0262803	-0.0405952	0.0109898	0.0275013	-0.0286105	-0.0264935	0.00229664	-0.0452751	-0.000390709	0.104109	-0.0100083	0.0482124	0.0142866	-0.00954432	-0.0242212	0.058554	0.0842012	-0.00810593	0.0587083	0.0618609	-0.0396497	-0.030474	0.063477	-0.0371788	0.0403542	-4.16732e-05	0.00796594	-0.0449685	-0.0121774	-0.00541982
-0.501077	0.59698	0.422712	-0.259007	0.16733	-0.0707331	0.0348813	-0.0333985	0.505575	-0.244493	0.0145772	0.21443	0.20922	0.127829	0	-0.0203713	-0.118845	-0.228911	0.345754	0.0852155	0.210163	0.0628699	-0.762612	0.907906	0.487647	-0.523234	0.343198	-0.0104214	0.245817	0.606984	-0.239634	1.05471	-0.423797	0.252977	-0.383206	-0.0864912	0.808499	-0.52078	0.211086	-0.0318483	-0.457329	-0.419012	-0.238265	-0.572291	1.3443	0.0628138	0.0137911	-0.616682	0.0115829	-0.1686
-0.0956282	0.0411054	0.0157306	-0.0200806	-0.0419783	-0.0599252	-0.0716095	0.0241794	0.0218907	-0.0549699	0.024166	-0.000493339	0.0255631	-0.00874009	0.0101886	-0.0147854	-0.0146427	-0.03283	0.039323	-0.0206502	-0.0477582	-0.0070496	0.0196567	0.0185362	0.0412185	-0.000205536	0.0253518	0.00110634	0.0207922	0.0387965	-9.76231e-05	0.0458634	-0.0389155	0.00475772	-0.0156569	0.0527322	0.0236397	0.0273414	0.0364513	-0.0179399	-0.00359091	-0.00019077	0	-0.0454109	0.0210971	-0.00935392	0.0412273	-0.00927603	0.0221815	0.0043125
-0.265816	0.0766866	1.8773	-0.452759	1.46698	-0.30568	0.374098	0.202081	0.935947	-0.296204	0.0155203	-0.309036	-0.180261	0.264601	0.00199833	0.000268654	0.216822	-0.199404	-0.182685	0.833753	0.142752	0.140104	-0.288885	0.682291	0.276022	0.0257927	-0.323801	-0.0145431	-0.222361	-0.153614	0.119045	1.00444	0.0535272	-0.214865	0.847588	0.114805	0.465087	-0.444847	-0.374808	-0.288236	-0.388538	0	-0.363704	-0.246747	0.711675	1.56611	0.591391	-0.375817	-0.0335861	-0.457703
-0.0632939	-0.0911591	0.0834327	0.210039	0.0165086	-0.0820573	0.0808151	-0.0351793	-0.0569065	-0.0153821	-0.000943122	-0.0722297	0.0604885	0	-0.075887	0.0539069	0.123517	-0.0358255	0.0701757	0.148763	-0.0383276	0.0988221	-0.0833432	0.00390347	0.0692031	0.00763095	-0.0883395	0.00735515	-0.0154828	-0.0819627	0.0745251	-0.0359504	-0.102335	0.0146276	0.0782159	-0.0900498	-0.0855522	0.0348405	0.0624923	-0.102597	0.0126788	0.133303	-0.0883836	-0.125941	-0.154375	-0.0610099	0.120008	0.100563	0.0463771	0.0311054
0.0995252	-0.36353	0.858913	0.907255	0.318278	-1.22995	-0.419547	2.11731	0.314702	-0.34104	-0.230662	0	-0.545017	-0.774103	2.5717	-0.317142	1.80221	0.0337057	0.657485	0.471591	-0.519383	-0.315357	0.267167	-1.21982	-1.06453	0.265574	1.0573	1.57569	0.712881	-0.749047	1.53839	-1.0668	-0.674626	0.0769853	-0.284664	-0.897167	-0.23883	0.916675	0.576319	-1.14267	-0.996829	-0.284211	-0.993824	1.5712	-1.49021	-0.543941	-0.398744	-0.488952	0.948187	1.5118
-0.375062	-0.613594	-0.491559	0.551995	-0.482825	-0.233372	-0.0734619	-0.215592	-0.307599	0.339177	0.010141	-0.581236	0.170295	-0.30034	-0.576968	0.188601	0.514082	0.244386	0.558448	0.782499	-0.454947	1.08188	0.130537	-0.675102	-0.0996838	0	-0.276934	0.0165163	0.0344326	-0.492623	0.396697	-0.188842	-0.317824	-0.219116	0.63645	-0.0467821	-0.681162	0.381819	0.197003	0.0586808	1.18022	0.458404	-0.148219	-0.107696	-0.711015	0.0164603	0.643836	1.45107	-0.0278207	0.0934605
0.441722	0.392592	1.22119	-0.0882649	0.810548	0.53788	0.131969	-0.0260812	-0.0405001	0.111191	-0.168822	0.14763	0.902698	0.000960874	0.050439	-0.118112	0.231184	-0.0913762	-0.255297	-0.0879213	0.0913882	-0.129482	0.298572	0.459879	0.438504	-0.0326963	0.288948	-0.0775927	-0.157019	0.651572	-0.0338053	0.657306	0	0.0218645	-0.702554	-0.175926	-0.0298508	0.0898234	0.144692	-0.0610758	0.646628	-0.0500351	-0.167872	0.223977	-0.017898	0.433605	0.835474	-0.36115	-0.0156953	-0.358371
0.859664	0.719606	1.58019	0.0679949	0.720133	0.388075	0.0395477	-0.00188216	-0.0943266	0.309541	-0.192183	0	1.00112	0.17985	0.134042	-0.18961	0.0743236	0.11792	0.509476	-0.110548	-0.144081	-0.122454	0.391006	0.567347	0.638818	-0.351907	-0.0394022	-0.0749024	-0.529032	0.608244	-0.079327	0.591046	-0.616919	-0.250204	-0.960863	-0.15473	-0.0919676	-0.200386	0.248094	-0.15408	0.033151	-0.139778	-0.510882	0.401132	-0.367586	0.488797	-0.353319	-0.706176	-0.102569	-0.442592
-0.14426	0.401422	-0.293797	0.167026	-0.257603	-0.176013	0.035976	0.213973	-0.0275754	-0.0459679	-0.224987	-0.259085	-0.272718	-0.188858	0.00396283	0.0153014	-0.280845	0	0.292979	0.304764	0.0940661	0.132484	-0.296055	-0.253314	0.478453	0.00846573	-0.442151	0.155335	0.223866	-0.084898	-0.180192	-0.502935	0.135465	0.307911	0.115253	0.00819894	0.00873239	-0.492312	0.0564226	0.885365	-0.30723	-0.421358	-0.170698	-0.189181	-0.224817	0.142775	0.88856	-0.271935	0.103574	0.108766
0.129197	0.0960051	1.74298	0.0145167	0.101609	-0.0228614	-0.0467686	0.0169242	0.458285	-0.0610186	0.00160408	-0.143734	-0.0786195	3.32079	0.184412	0.196192	0.277601	0	0.165807	-0.0274819	0.00415375	-0.104419	-0.13754	0.737878	0.153881	-0.0940098	-0.0856994	-0.0625162	0.314451	-0.02094	0.0536485	1.98119	-0.126173	0.297393	-0.0376088	0.451066	-0.0966628	-0.143356	-0.0741654	0.194308	-0.141614	-0.110817	-0.173555	-0.111582	1.98011	-0.137418	-0.103823	-0.0851801	0.00209327	0.0121641
0.0286049	0.0418234	-0.00389716	-0.00890065	0.0211991	0.049298	-0.0132715	-0.013809	0.0454134	-0.000702307	0.0355952	0.00950145	0.0175117	0.00451341	0.0314813	0.0366415	0.0159015	0.0112065	0.0365906	-0.021268	0.0250911	-0.00255524	-0.0147794	0.00894431	-0.0555251	-0.0310235	0.0131057	-0.0179835	-0.00634058	-0.0261787	-0.0104336	0.0170524	0.0163152	0	0.0204155	-0.0058065	-0.0101556	0.00936344	-0.0143082	0.0269426	0.00258208	-0.0150408	0.00912269	-0.0170845	-0.00660052	-0.0181204	-0.033613	-0.0469199	0.00803349	-0.0266945
-0.0305648	0.00584645	-0.0388737	-0.0126299	0.0142995	-0.0049868	-0.0259666	-0.00501881	-0.00420199	0.0120033	0.024056	0.104838	-0.000579183	-0.0197335	-0.00743889	-0.0157086	-0.0347465	0.0126297	0.00295046	0	0.0291679	-0.0277127	0.0300054	0.0145069	-0.011663	0.0360911	-0.0263123	-0.0291805	0.0236795	-0.00502421	-0.0201124	-0.0198312	0.0804123	0.0241833	-0.0175142	0.0349019	0.0366608	0.0335123	0.0095159	0.0329636	0.00112136	-0.00499741	-0.0391499	0.00863584	0.0408667	0.00574574	-0.0185153	0.0150424	-0.0195903	0.00872663
-0.0981819	-0.0275402	-0.0956332	-0.0786298	-0.0739872	-0.0790842	-0.0266765	-0.0532265	-0.0443506	-0.042263	-0.0607616	0.0353098	-0.000408062	-0.0433429	-0.0456036	-0.0397886	-0.0611653	0.0717325	-0.0112073	-0.0627694	-0.0566691	-0.0645787	0.141566	0.08104	0.00577899	0.206417	0.0777709	0.0244957	-0.0139045	-0.0198622	0.0464359	0.0309041	0.124912	-0.00131182	0.16064	0.110077	0.0045307	0.0953532	-0.0134461	0.0661181	0.0662603	0.0106796	0.0725077	0.00514474	0.104013	0.115299	0.0378936	0.0353107	0.00984857	-0.0010616
-0.0631078	0.0661631	-0.0662322	0.186961	-0.0564482	-0.0054671	-0.00258299	0.114708	-0.0850226	0.0892665	-0.0101691	0.100521	0.0432505	-0.0682688	0.240001	0.109818	-0.0642192	0.0841599	0.164523	0.0640849	0.102908	0.155519	-0.0138665	-0.155907	0.0478382	0.0632662	-0.145337	0.107081	-0.0263296	-0.0261343	0.0864632	-0.137314	-0.0691575	0.0671378	0	-0.0319979	0.0189764	-0.110521	0.0382673	0.0622874	-0.099692	-0.0756642	-0.103446	-0.086434	-0.0215506	-0.00565496	-0.122204	-0.0443761	0.0985802	0.10057
-0.00415591	0.105176	-0.0181418	0.145037	-0.0727502	0	0.028134	0.123246	0.0433787	0.0906135	-0.0250851	-0.0488231	0.017761	-0.029752	0.215856	0.167782	-0.0101768	0.0731408	0.253964	0.0425259	0.0469651	0.172754	-0.0619972	-0.11323	0.0243842	0.015782	-0.12031	0.0890086	-0.0418825	-0.0280588	0.0440819	-0.120006	-0.0376982	0.130981	0.00309343	-0.0805272	-0.0641451	-0.0784626	0.0526839	-0.0082028	-0.0940221	-0.0476958	-0.142464	-0.00948075	-0.103509	0.00414238	-0.119386	-0.0701599	-0.00528146	0.0788456
0.189049	-0.1543	0.478311	-0.00553349	0.229069	-0.245038	0.0644351	0.656293	-0.203546	-0.181076	-0.452099	-0.11244	-0.270994	0.0458775	1.62523	-0.244644	1.17872	0.389045	0.037683	0.0254746	-0.25542	-0.256298	1.11144	-0.570992	-0.07662	0.00738594	0.978935	0.57661	-0.108864	-0.13232	-0.0493932	-0.536068	0.0560005	0.0213768	0.126336	0.0304444	0.559361	1.53529	0	-0.320953	0.591339	0.0759037	2.00207	1.25184	-0.569305	-0.2821	-0.311403	-0.0323943	-0.116945	0.173628
-0.00231638	0.0456793	0.0319767	-0.0595285	0.0601512	-0.00366097	-0.0194925	0.043173	-0.00488843	0.0141971	-0.0287941	-0.0164422	0.0410642	0.0310861	0.0524611	0.0103679	0.00720478	0.0715934	0.0140468	-0.00635909	0.00386319	0.0366817	0.0449326	-0.020134	-0.0252349	-0.0150687	0	-0.0219121	-0.0284707	0.00624662	-0.0263066	0.018042	0.0156267	-0.00875651	0.0382283	-0.0016855	0.015794	0.0248072	-0.0228256	-0.00230858	0.0490713	-0.0077225	0.000916377	0.0327475	0.0333018	-0.015211	-0.00064279	0.00164135	-0.00228895	-0.0198868
-0.565308	0.35163	-0.159609	-0.220525	-0.163563	0.455735	0.270098	0.0689012	0.29759	-0.13886	0.23546	0.139815	-0.2816	0.469616	0.518668	-0.305768	0.232466	-0.124714	-0.0137339	-0.253569	-0.654216	0.189478	0.0130305	0.565228	-0.375113	-0.532369	1.2309	0.120346	1.15095	0	0.366544	1.93681	0.967003	0.753819	0.190247	0.572456	0.321579	0.364755	-0.2611	0.0340498	-0.415243	-1.06156	-0.179649	-0.640281	-0.826996	0.101296	-0.0312208	-0.316225	-0.310982	-0.220646
-0.000797531	0.0144865	-0.0240765	-0.0351966	0.00503189	0.0130654	-0.0192073	-0.0363569	0.0304809	-0.0143781	0.134858	0.0431537	-0.00324976	0.00434454	-0.0236998	0.0211677	0.00631974	0.00165592	-0.0463694	-0.015814	-0.0115744	-0.0171218	-0.0583117	0.00492528	-0.0491734	0	0.0460214	-0.046736	0.110885	0.0349057	0.026819	0.14436	-0.0385934	-0.0194616	-0.0647807	0.0263738	0.0591532	0.0435507	-0.0133062	-0.0195308	0.0320789	-0.0268469	0.0505765	0.0135668	0.00768624	0.0199936	-0.0340378	-0.0334265	0.00732595	0.00749941
0.702843	-0.062408	0.536178	-0.980925	0.364621	0.724706	-0.286372	-0.304802	-0.374773	-0.030524	0.308252	0.511181	0.152577	1.17301	-0.0937686	-0.408543	0.559663	-0.361563	-1.22277	-0.788545	-0.287963	-0.344761	0.921662	0.554245	-1.00787	0.103089	0.718935	-0.128281	0.666149	-0.453689	0.452854	1.31117	1.15235	0.0927939	0.0849671	0.242205	-0.0855162	1.5864	-0.116867	0.610953	1.00915	-0.753256	0.736714	-0.118306	0.441546	0	-1.42483	0.0510595	-0.706901	-0.367335
0.0755637	0.00560652	0.041453	-0.0838604	0.0323732	0.0331738	-0.0568046	0.0115951	0.00656753	0.0124931	0.0577512	-0.0435884	0.0149799	-0.00269402	-0.0497867	-0.00983344	0.0441017	-0.0153952	0.00657154	0.00544746	0.0143599	-0.0174391	-0.032088	0.0307869	-0.0423795	-0.0481697	0.00864538	0.0248164	-0.0379796	0.013941	-0.0228435	0.0282192	0.00640873	0.00807847	0.0097126	-0.0272093	0.00636803	-0.0443669	-0.0208052	-0.0852247	0.0340521	-0.0529736	0.0364065	-0.00374227	0.0866238	-0.0116908	-0.0369521	-0.117367	-0.0312405	-0.0340788
0.106155	0.090602	0.281363	-0.50093	-0.0269097	0.267487	-0.126572	-0.26387	0.0632717	-0.136235	0.408624	-0.0581077	-0.0203752	0.858052	0.198532	-0.0861052	0.523994	-0.261142	-0.579768	-0.369217	-0.581462	0.0751814	0.543729	0.351829	-0.457234	0.00532466	0.889846	0	1.22114	-0.0172573	0.59416	1.39404	0.598833	0.618183	-0.00756227	0.486242	-0.0346483	0.527789	0.177094	0.258927	0.420945	-0.827954	0.308892	-0.201433	-0.350126	-0.129607	-0.216812	-0.0627726	-0.485561	0.00872849
-0.0331832	0.00272089	0.00827218	-0.0298611	-0.0438481	0.0175909	-0.0275396	0.0207083	0.018387	0.0119557	-0.0183401	0.0250427	0.0241605	0.00151127	0.0092709	0.0171094	0.0613202	-0.00565088	0.00596168	0.0253778	0.00289438	-0.00606881	0.026317	-0.000171967	-0.0261295	-0.0156149	0.0105814	-0.00596636	0.0208259	0.00885018	-0.0226228	-0.0119701	0.0183906	0	-0.0397525	0.0187748	0.00681449	-0.0191442	-0.0241018	-0.0180623	0.0138972	-0.0177207	-0.0102365	-0.0310575	0.0186293	-0.0135439	-0.0183077	-0.000658285	0.0104849	-0.0326192
0.0395393	0.0193007	0.0862041	-0.0479866	0.0239877	0.0633426	0.015732	0.0142545	-0.00122505	0.0220505	0.0659867	-0.0278726	0.030517	0.101337	0.0438163	-0.00580773	-0.0100819	0.00680573	-0.012549	-0.0886205	-0.0428876	-0.0261361	-0.0511035	0.0259981	-0.0428314	0.0163875	0.0527188	-0.00203167	0.0357776	0.00927566	-0.0233214	0.0903305	0.0975742	-0.0195354	-0.00951144	-0.0650497	0.000570869	0.00458427	-0.0117089	0	0.116722	-0.0740781	0.0859296	-0.0497304	0.0860974	-0.0116054	0.0121663	-0.0401599	-0.0114286	-0.0440347
1.9931	-0.0368706	0.443413	-0.320584	0.831402	0.292248	0	-0.252786	-0.00158555	0.156962	0.868533	-0.842527	0.512756	-0.0482383	0.336337	0.617576	-0.0339943	-0.142898	-0.462525	0.147006	-0.0252668	0.0116747	0.324721	0.427746	1.1701	-0.718218	0.774317	-0.222844	0.191852	-0.00171871	-0.780786	0.486266	-0.53183	-0.665514	-0.433802	-1.17203	-0.17516	1.04186	-0.205937	-0.581573	3.0366	1.39392	0.634707	1.80893	0.744061	-0.736291	0.811295	0.150373	-0.274124	1.35355
1.41783	-0.106545	0.13462	-0.1148	0.198628	0.0926749	-0.163668	-0.0716602	0.175657	-0.0119015	0.295938	-0.502182	0.0159721	0.0844303	0.186129	-0.0158772	-0.168043	-0.087701	-0.180209	0.0406157	0.0874638	0	0.0738346	0.223407	0.242703	-0.5324	0.323566	-0.0858564	0.229041	-0.0608449	-0.103843	0.0845867	-0.145982	-0.253429	-0.257556	-0.381578	-0.185598	0.243771	-0.127765	-0.335629	1.82693	0.761492	0.180827	1.00647	0.356259	-0.397977	0.230241	-0.0612671	-0.0913694	0.376133
0.370137	2.13395	-0.704261	-0.171791	-0.893067	0.611469	0.273119	0.15966	-0.233163	0.207649	1.47778	1.50842	1.29919	0.970079	0.936889	0.861594	-1.08653	0.0741679	-0.10302	-0.127728	1.10779	-0.918721	0.674418	-0.567709	1.28849	0.326226	-0.5844	0.823733	-1.15874	-0.356073	-0.943339	1.70433	-0.118492	-0.16455	-0.201739	-0.808795	0.292627	-0.0916744	0.104893	-0.106286	-0.692015	0.30123	1.27199	0.871836	-0.55525	-0.31252	1.88132	-0.881846	-0.0753137	0
0.109105	0.0315914	-0.0474189	0.0375481	0.061809	0.0607766	-0.0121531	-0.0319296	-0.000546763	-0.0517978	0.177267	0.039958	0.0840021	-0.000358943	0	0.00895447	-0.0709701	-0.0117297	0.0300619	0.0110355	-0.0155568	0.00301434	0.00141724	0.117229	0.00773913	-0.0108103	-0.0502189	-0.00403361	-0.021487	0.0992036	-0.0100728	-0.0686276	0.0398563	-0.0103204	-0.0505056	-0.0163918	0.00519191	-0.0352288	0.0185267	-0.0381582	-0.0660355	0.130889	0.137967	0.168586	-0.0761133	-0.0354824	0.0861449	-0.10334	0.0479678	0.0638697
-0.0713896	0.598575	-0.0162927	-0.0638695	0.00670084	0.222905	-0.057079	0.0663357	0.0419974	-0.00709569	0.834834	0.852756	0.444199	0.271544	0.26117	0.233885	-0.151628	0	0.0436265	0.0144142	0.457739	-0.0390191	0.0933655	-0.0976368	0.409762	0.0635733	-0.0646578	0.184829	-0.143448	-0.146281	-0.114385	0.383302	-0.00941635	0.0254681	-0.0559673	-0.135122	-0.00459647	-0.0736292	0.0721087	-0.131577	-0.132997	0.0782866	0.131971	0.12947	-0.116084	0.00656912	0.0661793	-0.250211	-0.101387	-0.0310385
0.0671288	1.86524	-0.462472	-0.190935	-0.412978	0.648897	0.195946	0.224427	-0.133434	0.301038	1.17814	1.26165	1.28309	0.446475	0.896849	0.659747	-0.496065	-0.227724	-0.212915	-0.104462	0.604311	-0.653882	1.13648	-0.0200445	0.66724	0.379624	-0.0562429	0.600772	-0.729387	-0.166366	-0.479537	0.908167	0.485319	-0.0729833	-0.334788	-0.100796	0.1135	-0.0624951	0.210366	-0.1483	-0.275561	-0.0607769	1.2892	0.353433	-0.360983	0.0589149	1.46097	-0.443697	0.0987825	0
1.4264	0.249494	-0.280466	0.132908	0.34009	0.172204	0.149041	-0.139982	0.298431	-0.0251145	0.361392	-0.220083	0.228083	-0.208702	0.277435	-0.201302	-0.361261	-0.037313	-0.0435718	-0.0120594	1.11234	0.308776	-0.40811	1.19219	0.169338	-0.0474022	-0.450778	-0.124612	0.450656	0.605193	-0.179759	0.450782	-0.0659804	0.192423	-0.532961	0.144625	0.256389	-0.643114	-0.153799	0.554527	-0.556461	-0.282783	0.0416922	0.638865	1.21187	-0.564309	-0.403965	-0.490468	0.205234	0
0.492476	-0.0547232	-0.155681	0.011379	0.0937953	0.0710112	-0.000651467	-0.01827	-0.137919	0.0558925	0.0383688	-0.22073	0.014327	-0.161684	-0.058336	-0.111815	-0.0688823	0.00198189	-0.0736532	-0.0244512	0.307083	0.104285	-0.15217	0.381685	0	-0.0172805	0.388343	-0.0535782	0.156548	0.0902392	0.0709772	0.248884	-0.122108	0.355567	-0.143184	0.0643563	0.120433	-0.196819	-0.0400747	0.114415	-0.18922	-0.11586	-0.0209735	0.904097	0.291177	0.202182	-0.211955	-0.0891898	0.00212659	0.0463366
1.09936	0.0970315	-0.208611	-0.233035	0.202328	0.223234	-0.131123	-0.30053	-0.210336	0.537833	0.474633	-0.521934	0	0.340866	-0.0421295	-0.180401	-0.142379	-0.365379	-0.701212	-0.16821	0.457392	-0.161302	-0.231337	1.27844	0.498886	-0.105939	0.770562	-0.512896	-0.00406123	0.273259	-0.584259	1.14132	0.512323	0.287328	-0.797457	-0.419778	0.0416473	-0.726577	0.0490126	0.201734	-0.351953	-0.612369	1.26861	0.0838732	0.238476	0.755771	0.499309	-0.623508	0.249894	0.421895
0.283902	0.595572	0.51505	-0.22513	0.00699496	0.452095	0.193951	-0.0781794	-0.000299082	0	0.677975	0.922236	0.246245	0.303858	0.162483	0.0123165	-0.0719157	0.0400896	-0.0305621	0.165469	0.331067	0.00836279	0.30851	0.261621	0.37752	-0.200634	0.356434	-0.389599	-0.0616931	-0.131397	-0.322886	0.0391659	-0.0723433	-0.248261	-0.289502	-0.257185	0.0298449	-0.313926	0.207963	-0.15409	-0.345695	-0.335328	0.188369	-0.0255575	0.155732	-0.0305037	0.583054	-0.206264	-0.242876	-0.165052
0.000333577	0.0462849	0.100496	-0.0221228	0.00416338	0.0994449	0.0522445	-0.0283772	0.125626	-0.0274846	0.033601	0.0447859	0	0.0165901	0.0243421	-0.0230905	-0.0307588	0.0228138	-0.0148214	0.0180053	0.0112804	-0.029257	0.071867	0.0067778	0.00567003	0.0500907	0.00632696	-0.0595969	-0.03179	-0.0337705	-0.0312817	-0.0144696	-0.0108027	-0.0577937	-0.000294983	0.00823007	-0.0302798	0.00635643	0.00154547	0.0603115	-0.0408935	-0.0673397	-0.0237784	0.0475684	-0.0113327	-0.00182534	0.0192294	0.00881891	-0.0278794	-0.0194036
-0.0577059	-0.0144738	-0.00932355	-0.0645461	-0.0957841	-0.0884188	-0.0589171	0.0183613	0.0295505	-0.0266877	-0.0931531	0.120567	-0.0205908	-0.0861491	-0.0525972	-0.116891	-0.108748	-0.0232653	-0.087149	-0.117938	-0.00840297	-0.0137907	0.171932	0.0634947	-0.0391393	0.0737005	0.140608	0	0.167515	0.292462	0.0158258	-0.0248446	0.048571	0.0357027	0.113915	0.327307	0.469587	0.0117888	-0.0320729	0.271472	0.0051902	0.050402	0.0595393	0.11532	0.273836	0.300875	-0.0293543	0.25108	-0.0370314	-0.0361354
0.0953181	-0.0605023	-0.109255	-0.0304627	-0.216816	-0.00917435	-0.19982	-0.0635445	-0.175498	0.045693	0.0208084	-0.218923	-0.197135	0.00941967	0.22805	-0.112454	0.266352	0.0448752	-0.142391	0.102715	-0.0789581	0.178254	0.114733	-0.0301321	0.026936	-0.232529	0.0984103	0.0296393	-0.00124468	-0.0942095	-0.130841	0.00971799	0	-0.0264406	0.141407	-0.0983405	-0.267711	0.302101	0.0143905	-0.124434	0.958705	-0.0185011	0.281347	-0.143193	-0.102822	0.18128	0.65397	0.0770012	0.139397	0.0215611
0.0253816	0.0212095	0.0131702	0.0249246	0.0477962	0.0156456	0.0198641	-0.00979042	0.0151495	0.00631225	-0.0221559	-0.0190956	-0.039826	0.010773	0.00719747	-0.0355771	-0.0273566	-0.0392802	-0.0195764	0.0420705	0.023057	-0.0134095	-0.00730153	-0.024219	0.0114006	-0.00672615	-0.000624349	0.00979163	0.00899554	0.0156728	0.0173507	-0.046148	-0.0128172	-0.0240422	0.00929668	-0.0447267	-0.0324906	0.0232554	0.0240871	-0.0293194	-0.0191784	-0.0109062	0	-0.0248936	-0.0213012	0.00754403	-0.0116453	0.00144668	0.076454	-0.0189251
-0.0428109	1.14494	0.211227	-0.617087	-0.470681	0.470318	1.34959	0.111988	0.444574	-0.374482	0.263638	1.63051	0.948653	-0.350961	0.39118	0.0902652	-1.12577	0.075312	0.137888	-0.483923	0.884785	0.0865697	1.4858	0	0.512849	1.23439	-0.0402551	-0.696994	-0.597063	-0.756323	-0.692645	-0.188243	0.946019	-0.562106	-0.848309	0.311259	-0.225035	-0.331719	-0.367651	1.04345	-1.33607	-0.5422	-0.631558	1.06587	1.49373	0.578164	0.442304	0.757835	-0.0914654	-0.906972
0.073892	0.171554	0.22623	-0.0426786	0.0379569	0.178173	0.204524	-0.0557671	0.0688445	0.0109371	0.176324	0.0821107	0.138805	0.0343274	-0.010423	0.0373903	0.0550204	0.0615018	0.00864891	-0.00490829	0.12357	0.0257767	0.131906	-0.0150564	0.139688	-0.0164871	0.0250812	-0.117649	-0.0338666	-0.144451	-0.0935394	-0.10284	-0.0890094	-0.114392	-0.132772	-0.0328266	-0.140253	-0.0746795	0.0414608	0.00648357	-0.0924386	-0.0279222	-0.0215829	0.132848	0	0.0569312	0.264287	-0.0280711	-0.0191587	-0.0595142
-0.0427252	-0.0701623	0.0816447	-0.00344561	-0.0349456	-0.0356571	0.239663	-0.049782	-0.108818	4.38342	0.0837076	-0.0487111	0.260586	-0.0771298	-0.0614117	0.623124	0.0176927	0.012584	0.0406951	0.0282617	0.0888891	0.0876653	-0.0793228	0.0211103	0.0573203	2.84304	-0.0278086	0.048257	0	-0.0301845	-0.00508441	0.177529	-0.0681104	2.7224	-0.0512421	-0.00499084	-0.0331945	-0.0131382	0.312393	-0.0603198	-0.0439323	-0.0146996	0.131128	-0.0429405	-0.021687	0.0317071	0.114885	0.00839303	0.43758	0.00731162
-0.264776	0.36217	0.62711	-0.490339	0.339821	-0.188193	0.307552	0.0571926	0.48463	0.178528	-0.0902213	0.129646	0.178704	0.0939601	0.213396	0.211439	0.757302	-0.0359131	-0.214116	-0.286616	-0.0733985	-0.454614	-0.134172	0.709225	-0.138804	0.0924338	-0.0448213	-0.233868	-0.222984	0.479284	-0.296021	0.320992	0.0137105	0.0501559	0.0581668	0	0.469331	0.756634	-0.187618	0.285945	0.209426	-0.699842	-0.0058965	-0.254426	0.450469	0.884592	-0.236109	-0.0391462	-0.208625	-0.317484
0.00533742	-0.0183163	-0.0125269	-0.042522	-0.0267044	0.026185	-0.0410261	-0.0453808	-0.0102037	-0.00632949	-0.0181345	0.119129	0.0110087	-0.0342751	-0.00726647	-0.021493	-0.0566416	-0.0266925	-0.0393306	-0.0336852	-0.0223648	0	0.0424089	0.0423531	-0.0219515	0.00319657	0.0340284	0.0259859	0.0213778	0.0384635	0.0118724	0.0142283	0.0058316	0.00633464	0.0291522	0.0273796	0.0277	-0.00405467	0.0034403	0.0446058	-0.00149902	-0.0302116	0.0474081	0.0482329	0.0595643	0.00932164	-0.0121272	-0.00270775	-0.0157384	0.00441469
0.586904	-0.0430355	0.458601	-0.0417139	0.183368	-0.360206	0.00644522	0.231573	-0.0910683	0.0986284	-0.0846303	-0.0453448	-0.203616	0.596379	0.42146	-0.260443	-0.454054	0.0720007	-0.0139712	0.108921	-0.436199	0.0889238	-0.365807	0.500947	-0.112515	-0.594871	0.494525	-0.148324	0.286259	0.498147	0.197317	0.207937	-0.265559	0.143804	-0.382092	-0.491946	0.477015	0.0234661	0	-0.54257	0.502192	-0.125347	0.460319	-0.527266	0.718328	-0.330675	-0.353323	-0.671664	-0.0716214	0.197032
0.0042652	0.00761639	0.000501285	-0.0368023	0.00407909	-0.037421	-0.000359839	-0.0315297	-0.0102367	0.0258039	-0.0289858	-0.0280306	-0.030108	0.0650775	-0.00778891	-0.00617283	0.135514	-0.0277593	0.0043702	-0.0294345	0.0705771	0	0.0268024	0.0700262	0.0119812	-0.0335798	0.00143322	-0.00753365	0.0285206	-0.0151283	0.0237145	0.0625741	-0.00895517	0.0244584	-0.0173678	-0.00842987	-0.00841943	-0.015501	-0.00181608	-0.0206414	0.0117102	0.0315858	0.0389261	-0.0375946	0.00897187	0.0348749	0.0130234	0.0568315	-0.0546824	0.0211729
0.0299092	-0.00682017	-0.00150764	-0.0138289	0.000482658	-0.000643461	0.0216044	-0.0361536	0.00202215	-0.0272264	0.0754108	-0.0189469	0	-0.0329182	0.0260339	0.0516465	0.00388915	0.0170559	0.0417553	-0.00316355	0.0335777	0.00454379	0.0420583	0.0257643	-0.0206483	0.0595501	0.00967834	0.00738081	0.00924698	-0.0119457	-0.0347061	-0.0178289	0.0715823	-3.76128e-05	-0.00107947	-0.00718699	-0.0172928	0.0234115	-0.00382859	0.0592621	-0.00130494	-0.0147156	-0.0157748	0.016117	0.00223481	-0.022293	0.0568407	0.0431875	0.00123401	-0.0111774
-0.0324405	-0.141146	-0.10358	0.221505	-0.102416	-0.0927316	0.0423599	-0.0453547	-0.0343258	-0.00185056	0.0435493	-0.161282	0	0.00107207	-0.128719	0.106237	0.208641	-0.0339021	0.270468	0.250868	-0.136772	0.329381	-0.0454355	-0.148239	0.00277336	-0.0657478	-0.0985853	0.0250791	0.00414655	-0.10341	0.0387655	0.0519058	-0.188658	-0.0981983	0.0167852	-0.151112	-0.222158	0.115799	0.0398991	-0.0449831	0.269509	0.075751	-0.106982	-0.0147023	-0.197847	-0.0875371	0.130833	0.247159	0.100976	0.0733993
0.0529809	0.0110756	0.026567	0.0611099	0.0573296	0.0135036	-0.0117594	0.0135651	-0.0324183	0.018187	-0.0150677	-0.0309878	0	0.0277815	-0.00677768	-0.0250691	0.0119781	0.0139847	-0.00540193	-0.000433728	-0.0116396	0.00228726	-0.0184923	0.00871893	-0.0106864	-0.0373511	0.021177	-0.0342437	0.00838715	-0.00300301	0.00410956	0.0369183	-0.00203769	0.00786952	-0.0245444	-0.0446971	0.0191581	0.018987	0.0116726	-0.0342549	-0.020088	0.0109602	0.042968	0.0485081	-0.00679136	-0.0131154	-0.0278532	0.0318876	0.0176282	-0.0180872
-0.178816	-0.465839	-0.465611	0.553133	-0.513035	-0.0700537	-0.0246895	-0.202048	-0.264288	0.0207177	0.0146472	-0.372385	0.0631563	-0.10387	-0.499341	-0.01704	0.648854	1.16558	-0.167152	0.362421	-0.287786	-0.058774	0.474501	-0.564671	0.0876275	0.279209	-0.128983	0.31013	-0.226038	-0.134162	0.15016	-0.323385	-0.104106	-0.205082	2.01016	0.0686596	-0.437072	0.566641	-0.0953218	0.073463	1.38689	1.03638	0.0787547	0.109811	-0.609158	0.00672845	0.701159	1.55089	0.321644	0
0.998572	0.0516401	0.0705354	-0.310363	0.0880695	0.177209	0.319558	-0.0220651	-0.0411971	0.205477	0.140254	-0.350315	0.27194	-0.345832	0.319494	0.269851	0.0850323	-0.0335812	0	-0.126503	-0.159406	-0.131996	0.456518	0.11785	0.301367	-0.417172	0.188601	-0.154754	-0.0922408	-0.305565	-0.319773	-0.0810946	-0.34868	-0.265472	0.0102853	-0.372109	-0.290056	0.857378	-0.171809	-0.192622	2.97447	0.92946	0.402863	1.05881	0.117525	-0.116294	0.301869	0.246718	-0.314003	0.671968
-0.00724183	-0.0248374	-0.010896	-0.0301895	-0.0149313	-0.0344566	-0.0443198	-0.0145882	-0.0348477	-0.0415172	-0.0418497	0.060173	0.00229665	0.00760733	-0.0215648	-0.00904991	0.0271309	-0.0575423	0	-0.0245706	-0.0603775	-0.0451535	0.0804473	-0.00682171	0.049402	0.0306058	-0.00539152	0.00133555	-0.0167931	0.0348648	-0.00832038	0.0196086	0.079267	0.0107381	0.0109341	0.0364786	0.0123089	-0.0204729	-0.0145791	0.0209158	0.0929313	0.00434479	0.0424219	0.0564685	0.0555273	-0.00488813	0.00784566	0.0114887	-0.0280881	0.00565423
0.334153	0.151836	0.0313108	-0.108853	0.470384	0.0770127	-0.0500738	-0.0219668	-0.165832	0.0184576	0.179223	-0.132153	0.343589	-0.108858	0.0119047	0.559189	0	-0.131287	0.000877384	-0.0812348	-0.113917	0.00713079	0.10972	0.0681415	0.232402	-0.128367	0.0602006	-0.0174166	0.0524377	-0.0139695	0.0404125	-0.00208707	-0.14901	-0.0519115	-0.141769	-0.138826	-0.125178	0.561089	0.0040572	-0.149786	1.12926	0.131728	0.0584674	0.21544	-0.0787676	-0.0736308	0.0612616	-0.0192215	-0.117532	0.182513
-0.00652639	-0.00117506	-0.0175826	0.0613934	-0.0144176	0.0163232	0.0661062	-0.014904	-0.00915455	-0.0436049	-0.00441132	0.0305513	0.0198818	-0.0225888	-0.0562744	0.00963974	0	0.077253	-0.01067	0.0322689	-0.0227672	0.0728577	0.0558852	-0.0234291	-0.0175092	0.067648	-0.0383599	0.0160637	-0.00906021	-0.0353995	0.0227955	0.0454895	0.062768	-0.0282424	0.314077	0.100586	-0.0683303	0.0719995	-0.0149685	0.10543	0.104188	0.0185728	0.0189329	-0.0126686	-0.0547191	-0.0266798	0.0667554	0.0185516	0.0255591	-0.037118
0.0414178	-0.0103842	0.0483279	0	0.0219725	-0.0122454	-0.0218784	0.0180501	0.0112847	-0.00723347	0.0596128	-0.062471	-0.0307744	0.0914045	0.0413543	-0.0399313	0.00269218	0.0185997	0.0622058	0.0209947	0.0344027	0.0134028	-0.0703295	0.0291114	0.0299009	-0.0646829	-0.0170112	0.00185673	0.0229767	-0.0261151	0.00357822	0.0670697	-0.0468922	0.0195423	-0.0238784	-0.0983528	0.036489	-0.0190927	-0.0129964	-0.074593	0.0321241	-0.0109915	0.0272895	-0.0917848	0.0485033	-0.0241251	-0.0284309	-0.0668471	-0.0311595	-0.000545331
0.00446341	0.00467772	-0.0214873	0.0503603	0.0228906	-0.0296447	0.0220811	0.00199006	-0.0489575	0.0127895	-0.00413753	0.0217498	0.000344767	-0.0171098	-0.000269253	0.00140801	-0.0178724	-0.0415075	0.0185465	-0.0132806	0.015609	0.00809083	0.0268585	-0.0137668	0.000992072	0.0343278	-0.0102805	-0.0221271	0.0196288	-0.00389712	-0.017161	-0.00623626	-0.0417515	-0.0351542	-0.0318465	0.0297252	-0.0224057	0.014912	0.0101612	0	-0.0208612	0.0018578	0.0101794	0.0182529	-0.0166015	0.0217855	0.011007	-0.0149605	-0.0413205	-0.0137422
0.00272802	0.0408695	-0.0258395	-0.0102372	0.00644352	0.0163941	0.0150543	-0.0569424	0.0101061	0.0182459	0.0126897	0.0298695	-0.017845	-0.00887969	-0.0587545	-0.0196024	-0.0282296	-0.0130792	-0.00867153	-0.010527	-0.0252045	0.0304192	0.0348001	0.0239724	0.00910144	-0.0131379	-0.000107567	0.0201454	0.0366683	-0.0235256	0.0432252	0.0460995	0.00808106	-0.0382416	-0.0264016	0.0107627	-0.000684005	0.0476737	0.0520079	0.0139537	-0.0449814	0.0493604	-0.0310354	0.0306702	-0.0123455	0.0134634	0.0217485	-0.0101532	0	-0.030196
-0.0438946	0.0114795	-0.0253942	0.0449637	-0.0426639	-0.0109926	-0.00469031	-0.000559826	-0.045575	-0.0130826	0.00333031	0.229611	0.0455102	0.00585481	-0.0437439	-0.0247735	0.0695011	-0.0162831	-0.0271177	0.0440152	-0.0676246	0.0176426	0.0404022	-0.0773393	0.0363419	-0.00335071	0.0045063	-0.0122638	0.122466	0.0535404	0.00825835	-0.0466519	-0.031993	0.00541632	0.0387912	-0.00241958	0.153179	-0.0475574	0	0.00551415	-0.026171	0.0655699	-0.0137924	0.0246	0.0125672	-0.0150714	-0.0117803	0.120773	0.0564579	-0.0154153
-0.0254744	0.076395	0.0896152	-0.0589982	0.0156661	0.0199671	0.0346934	0.0281444	0.00237754	-0.0191682	-0.0227084	-0.0344169	-0.0216099	0.265044	0.00458142	-0.00927949	-0.0259163	0.0186698	0.0278379	0.0572946	0.0639491	0.00135474	-0.062664	0.201872	-0.0166896	-0.0452228	0.191032	-0.0460511	0.101304	0.0607201	0	0.316171	0.00646842	0.0780039	-0.0363668	-0.0391081	0.110485	-0.00857895	-0.00140631	-0.0642196	0.00885406	-0.0192997	-0.0408743	-0.0830411	0.242898	-0.00801946	0.012191	-0.0720863	0.000997559	-0.0442071
-0.000222707	-0.0273821	0.262427	-0.0583036	0.0562095	-0.0152939	0.00112427	-0.0735199	0.04551	-0.069361	0.102568	0.201459	0.0382664	0.131569	0.0349366	0	0.0433404	-0.0177142	0.00217681	0.0317117	-0.00343975	0.0186432	-0.0101592	0.151118	0.0136022	-0.056822	-0.0398539	-0.0392034	0.0192502	0.00971861	-0.0466567	0.0822137	0.0433792	-0.0507932	-0.030438	0.00914315	-0.0166982	-0.0665689	0.129374	-0.0845461	-0.105845	-0.0417626	0.0193449	-0.059122	-0.0229126	-0.00549586	0.122718	0.000589007	0.0675885	0.0326531
-0.0779542	-0.0452674	-0.078273	-0.0774214	0.0181427	-0.0306304	-0.0448742	-0.0703837	0.0196071	-0.0119279	-0.0234788	0.00414299	0.0345482	-0.0768471	-0.0273459	-0.022079	-0.0749923	0.155172	-0.0190809	-0.0903845	-0.0111921	-0.0276352	0.196778	0.0848878	-0.0398809	0.166639	0.124673	0	-0.0479268	-0.0168137	0.0437481	0.0286774	0.218548	-0.00793848	0.347426	0.191043	0.0635968	0.098238	-0.0569749	0.126085	0.118539	-0.00717603	0.07039	0.0433767	0.162187	0.099924	0.0100153	0.10074	-0.00556573	-0.0360252
-0.0823582	-0.0120491	-0.0248611	-0.00495444	-0.0375323	-0.026933	-0.0442477	0.0421669	-0.0328072	0.00206127	-0.0216988	0.201865	0.00904724	-0.0362739	0.0139629	-0.0182686	0.0131766	0.0152633	-0.0336225	0.00188996	-0.0183744	0.00849959	0.0296441	-0.0497656	-0.0423	0	-0.0176543	-0.0389222	0.0795199	0.0476422	0.0227214	-0.0306884	0.00927992	0.0687703	-0.0436528	0.0658869	0.123503	-0.00645692	-0.015862	0.0265692	-0.0116417	0.0806357	-0.0094249	0.0114385	0.0566521	0.113494	0.0020921	0.00745815	-0.0109376	-0.00480988
-0.0475756	-0.0405117	-0.021574	-0.0247712	-0.0279704	-0.0127938	0.00121345	0.0133162	-0.0100381	0.0289458	-0.0521852	0.0171937	-0.0353897	-0.0322889	-0.0323569	-0.0193047	-0.0415319	-0.00793158	0.00551154	-0.0158164	-0.00162584	-0.0421953	0	0.0295332	-0.00481288	0.0212233	0.0238075	0.00982007	0.0116027	0.00897681	0.00887429	0.0208512	0.0343964	-0.0360211	0.00371042	-0.0316925	-0.0104659	0.0075314	-0.0114324	0.034267	0.00625731	0.0307905	-0.00100411	-0.0315646	0.00051455	0.0294477	0.0194749	0.0273794	0.0187299	-0.0337172
0.0021696	0.0258427	-0.0331591	-0.00292994	0.00344274	0.00872048	0.00551366	0.00228512	0.00337426	-0.0335813	-0.0505698	0.0861787	0.0216842	-0.0183034	-0.0107937	-0.068294	-0.0258272	-0.00191253	-0.0269361	-0.0359211	-0.00811815	-0.0112402	0.0245386	0.0160487	-0.00440097	0.073893	0.000419074	-0.030304	0	0.0233423	0.00357862	-0.00541779	-0.00931627	0.0103284	-0.0249504	0.0622015	-0.00734595	-0.0124962	-0.017375	0.0191135	0.0361716	0.00757617	0.0139897	0.0189354	0.0149831	0.00885269	-0.0293907	-0.00679176	-0.031667	-0.0056436
0.00804291	0.00308386	0.0271729	0.0252089	0.0273337	0.00145986	0.0325771	0.009789	0.0124236	-0.0349323	0.018301	0	0.0135683	-0.0275383	0.0152769	0.00425219	0.0237638	0.0445283	-0.00494003	0.0234829	0.0504591	0.000264704	-7.26936e-05	0.00995316	-0.0333222	0.0463937	0.00249422	-0.0327367	-0.0306399	0.00143016	-0.0224231	-0.00769281	0.0226796	-0.0588074	-0.0238155	-0.00332955	-0.00935245	-0.00730009	0.0164384	-0.00203901	-0.0172035	-0.0106956	-0.0112122	-0.0037385	0.0289982	0.000147909	-0.0298383	-0.0148961	-0.0278143	-0.0421504
-0.0985614	-0.0217711	-0.0477924	-0.0633429	-0.0361351	-0.0426167	-0.0446811	-0.0600248	0.051767	-0.0829593	0	0.137542	-0.0649306	0.0415024	-0.0331543	-0.0916585	-0.0594018	-0.0163255	-0.081084	-0.00535581	0.062106	-0.0231594	0.0193412	-0.0106569	0.109374	0.0653812	0.0483576	0.155995	0.199733	-0.032724	0.230619	0.270524	-0.0132296	-0.0499239	0.186134	0.0890495	-0.0391312	0.157207	0.20283	0.0345885	-0.040863	0.127336	0.173836	0.0850602	-0.058651	0.202144	0.18107	-0.0400418	0.126024	0.114984
-0.000361401	0.0276298	-0.00765217	-0.0396068	-0.00826116	-0.0406833	0.00857322	-0.0310837	0.00988229	-0.00758552	0.013886	0.106603	0.0176977	-0.027042	-0.0103292	0.00629558	-0.00592443	-0.0331826	-0.048276	-0.0660099	-0.0413255	0.0199588	0.0278892	0.0288409	0	0.0449464	-0.0165421	0.0156645	-0.0297584	-0.0230362	0.0134772	-0.00665568	0.0483415	-0.0109526	0.00740991	0.0422557	0.0139085	0.0355855	-0.0215998	0.0409879	0.0502437	0.00797193	0.0352463	0.0433674	0.00608076	0.034465	-0.00746146	-0.03526	-0.025251	-0.0053363
-0.171112	-0.397366	-0.0209853	0.112088	-0.404253	0	0.141476	-0.407503	0.0455854	-0.403174	0.101172	-0.0262551	-0.263674	0.0625028	0.103033	-0.330632	0.245242	0.273715	-0.285205	0.17245	0.0413074	-0.188132	0.084926	-0.704797	0.0686963	-0.0279419	-0.530754	0.734954	0.520949	-0.803253	1.17908	-0.0364253	-0.0735496	-0.313823	1.59529	-0.0122685	-0.596611	0.867345	0.352956	-0.00340598	-0.21686	0.78766	0.215058	-0.30828	-0.495224	0.6628	0.747661	0.496869	0.361895	0.133561
-0.882958	-1.15483	-1.253	1.08578	-1.56853	-0.575436	0.668333	-0.111044	-0.411671	0.292305	-0.0987923	-0.964707	0.00602752	-0.808648	-1.24578	0.113867	0.689454	0.816587	-0.051402	0.432932	-0.85608	1.17204	-0.0187125	-1.53734	-0.354438	0.283572	-0.776478	0.0803599	0.0522645	-0.479097	0.928789	0	-0.229017	-0.0170692	1.34652	0.098466	-0.844243	1.36872	0.0881164	0.0258886	1.55399	0.739094	-0.559982	-0.452607	-1.07203	-0.123004	1.15311	1.25598	0.416008	0.324267
-0.0362489	-0.0558105	-0.0635636	0.0855857	-0.0951388	-0.0327008	0.0533905	-0.0542407	-0.0580127	-0.0392649	0.0438788	-0.052528	0.0158326	-0.0149251	-0.032251	0.0111348	0.10561	0	-0.00423075	0.0709108	-0.0334961	0.0501792	0.0125881	-0.0602399	0.0203508	-0.010766	-0.0752155	-0.00359928	0.0339926	-0.0455049	0.0980126	0.0575655	-0.0542492	-0.0329544	0.0741641	0.0152902	-0.0857767	0.147298	0.060667	-0.0134911	0.0907075	0.0706122	-0.0243875	0.00893528	-0.130907	-0.0129404	0.0522689	0.0884717	0.0921667	0.0448372
-0.18704	0.745174	0.607319	0	0.985019	-0.114587	-0.513506	0.0249656	1.11049	-0.58868	-0.258526	-0.390918	0.793343	-0.100806	0.508215	0.474612	-0.236959	0.0214819	-0.0136376	-0.407394	0.162643	0.216356	-0.274175	0.983133	-0.555703	0.0313509	0.377862	-0.179251	0.0476418	0.425205	-0.0594461	0.815092	0.300179	-0.00288679	-0.299679	0.209584	0.417796	-0.435465	-0.189739	0.419503	-0.333901	-0.495495	0.0637487	0.400027	1.22754	-0.270683	0.185545	-0.226257	0.236434	-0.277015
-0.0257632	0.0463915	0.0253025	-0.0215222	0.102174	-0.00854357	-0.0345885	0.0230826	0.0397792	-0.03122	-0.00175761	-0.00953659	0.058095	0.00942453	0.011015	-0.0205121	-0.0396616	-0.0432283	0.0284119	0	0.0249391	0.0088531	-0.00972363	0.07297	-0.0454276	0.04016	0.0492296	-0.024465	-0.0293445	0.0572806	-0.0110454	0.106339	-0.00132683	-0.0327622	0.0109873	-0.0245133	0.0229831	-0.00355234	0.00130026	0.0104815	-0.042089	-0.0411671	0.0275108	0.0477239	0.0678929	-0.0357316	0.00524854	-0.0190649	-0.00607313	0.0061358
-0.494762	0.682786	0.904292	-0.908077	-0.0788563	-0.0711999	0.139184	-0.411897	0.126594	-0.183094	0.810626	0.649738	0.600522	0.480537	-0.311341	0.0819775	0.514842	-0.320135	-0.160914	-0.185821	0	-0.46937	0.176161	0.841008	0.791011	-0.540681	-0.333132	-0.530017	-0.357583	0.337519	-0.931658	1.73732	0.467461	0.192995	0.24446	0.191909	0.351625	-0.764386	-0.582863	0.229077	-1.03097	-0.231105	0.370248	-0.262672	0.258763	0.883746	0.782503	-0.0718357	0.204474	-0.756777
-0.200453	0.110208	0	-0.0706032	-0.00993742	0.11719	0.0103083	-0.0762107	0.185683	0.0521344	0.137235	0.778322	0.378222	0.107664	-0.0330321	-0.00648416	-0.0403917	-0.0333643	-0.0371326	-0.10053	0.278989	-0.256508	-0.0119019	0.268262	0.090989	0.90929	-0.460461	-0.0464604	-0.438942	0.33684	-0.377097	0.469082	0.28178	-0.0334962	0.139314	-0.0358177	0.297387	-0.310694	-0.229185	0.050097	-0.459159	-0.14306	-0.067675	0.0819392	0.148799	0.471108	0.0486995	-0.0818953	0.238821	-0.278065
-1.40065	1.07017	-0.0481772	-0.754137	0.461086	-0.011298	-0.118457	-0.313449	0.429892	-0.619969	-0.658616	0.856713	0.322642	0.15972	0.136394	-0.832065	0.185499	0.065067	-0.538876	-0.522614	-0.395577	0.238101	0	0.876778	-0.0404024	-0.00921747	0.362234	0.283929	-0.471404	0.376536	-0.271602	0.783396	-0.4123	0.603078	0.141095	0.347327	0.71169	-0.636999	0.112259	0.192792	-0.90461	-0.742228	0.782348	-0.60997	0.0953401	0.983441	1.01612	-0.111152	0.268495	-0.699277
-0.0579034	0.16486	-0.0455927	-8.59971e-05	0.281873	0.0176864	-0.0640343	-0.0477268	0.172619	-0.0165066	0.0611702	0.346268	0.121034	0.134133	0.0115479	0	0.113297	0.0157213	0.0124309	0.0617328	0.0393287	0.0150927	-0.074566	0.101364	0.0969099	0.100482	-0.166051	-0.00325986	-0.0303169	-0.0224792	-0.0590201	0.267268	-0.179517	-0.0673281	-0.0786196	-0.14021	0.0455347	-0.0523013	0.0522278	-0.117559	-0.143569	0.0183096	0.171237	-0.107284	-0.138565	0.0402232	0.193842	-0.00118952	0.104972	-0.0267591
0.24956	0.572075	0.532629	0.0672018	0.897808	0.094361	-0.272513	0	1.22235	-0.273904	-0.04508	-0.308867	0.506158	0.103945	0.36377	0.248995	-0.122416	0.0285091	0.0020166	-0.262468	0.211421	0.0709807	-0.252792	0.783362	-0.275212	-0.189675	0.241044	-0.21198	0.00112192	0.455273	-0.26518	0.816184	-0.167781	-0.121705	-0.400835	-0.270991	0.286217	-0.372049	-0.0921938	-0.0469796	-0.178865	-0.362884	0.114195	0.254923	1.04231	-0.237994	0.875942	-0.187842	0.0892939	-0.131444
-0.0164754	-0.023014	-0.0295958	0.0129768	0.00350433	0	0.000967172	0.00124001	0.0360819	0.054713	-0.00609058	0.00478428	0.00597867	0.0127007	-0.00833725	-0.0152398	-0.00987498	-0.0124812	-0.00570429	-0.00709591	0.0212085	0.0020396	0.0275242	-0.000481413	-0.0076958	-0.00282827	-0.017314	-0.01346	0.0328116	-0.0100278	0.00438958	0.00305713	-0.0058622	0.0503668	0.0303388	0.021826	0.0258905	-0.0230453	0.0132194	0.0355498	-0.0130791	-0.00862732	-0.0331303	-0.0104149	0.0385561	0.00978055	0.0168	0.0432697	-0.0129203	-0.00625951
-1.13707	-0.846427	-0.0369286	1.02682	0.569787	-0.416923	-1.06537	0.192975	0.782733	-0.324623	0.0260062	-0.962259	-0.152129	1.81441	0.00766845	-0.607759	-0.785635	-0.811145	0.643067	-0.223083	0.738555	0	-1.25496	0.774654	-0.839752	-0.362398	0.855368	0.667404	1.60074	0.623036	0.784704	1.15052	1.16104	0.593388	-0.466421	0.259548	0.199898	-0.987774	0.207963	-0.395539	-1.3311	-0.842694	-2.23351	-0.476107	-0.453666	-0.527769	-1.9169	-0.302578	1.22538	0.454632
-0.0108887	-0.0831076	0.00944703	0.0449361	0.149315	0.0901285	-0.0602788	0.00882335	0.067286	-0.000700258	0.0190547	0.0801288	-0.0397895	0.266153	-0.0405164	-0.0231934	-0.00828469	-0.0638962	3.10913e-05	-0.0824973	-0.0236041	-0.033664	-0.00993379	-0.0664605	-0.0498746	-0.0450153	0.075812	0.0123289	0.121688	-0.0147353	0.0331002	0.00771266	0.0319594	0.0498326	-0.00422111	0.00303592	0.0276984	-0.0613193	-0.0107684	-0.0157283	0.0125552	-0.0329928	-0.0403057	0.0472026	-0.0135678	-0.06436	-0.0181906	0.0681652	0	0.00493722
-0.332898	-0.966121	-1.55976	1.60097	-1.68435	1.88746	1.08846	1.25564	-1.501	-0.274847	0.656799	0.50299	0.868879	-1.30215	0.968557	1.69698	1.88426	1.89988	0.936497	1.8428	1.64183	1.59195	0.487707	-1.67615	-0.921912	0.122916	-1.64083	1.2241	-1.57431	-1.5069	-0.443634	2.62555	-1.63331	-1.52156	-1.10239	-0.106303	-1.60646	-1.71373	1.01528	0	0.0389785	-0.635341	0.667468	0.000140801	-1.63197	1.15604	-0.622013	1.13849	1.47611	-0.406357
0.0072577	-0.00904082	-0.00596005	-0.0236915	-0.0207378	-0.0118785	0.00880034	0.00360415	-0.024615	-0.0106208	0.0159357	-0.000819263	0.0156338	0.0169066	-0.030236	0.012236	0.0611849	0.00923643	0.00860419	-0.00265297	-0.037723	0.0135258	0.0120049	0.00111304	-0.00105882	0.0324454	0.00860687	0.0187305	0	-0.0414836	-0.0209296	0.023903	-0.0243542	-0.0129502	-0.027888	-0.0138118	-0.0484649	0.0155889	0.0365139	-0.0348725	0.00577037	0.0150525	0.00292618	-0.0055451	-0.00280962	-0.0228974	0.00226967	-0.00474864	-0.0112161	0.0330982
-0.342873	0.833973	-0.240206	0.223134	2.2568	0.964115	1.06235	0.275941	-0.119234	-0.021317	-0.0647275	-0.0720458	0.814682	-0.326961	-0.0577823	0.0338586	0.0747729	0.0484288	0.288283	0.435214	0.121661	0.1122	-0.25334	-0.377378	0.168361	0.0560883	-0.235109	0.285423	-0.31883	-0.242378	-0.208147	0.0787076	-0.187764	-0.16886	0.0738034	-0.441676	-0.100332	-0.482937	-0.0953099	0	0.0906085	-0.467717	-0.335132	-0.262238	-0.23512	0.103336	-0.269932	0.392645	0.131151	0.0563506
0.699719	0.101426	-0.301024	-0.523238	0	-0.385394	-0.350223	-0.0375548	-0.0558964	0.0906928	-0.18504	-0.0250965	-0.224004	0.243473	-0.055753	-0.117405	-0.475948	-0.205937	-0.56591	-0.456171	0.501017	0.305848	0.097928	0.739807	0.252228	0.869567	0.499653	-0.311319	0.395895	0.852303	-0.150551	0.465212	1.55138	-0.283639	-0.159813	0.433024	1.06372	0.485041	-0.0646327	0.496734	-0.0931257	-0.239667	0.726665	0.733034	0.732821	0.780672	0.207645	-0.0518783	0.027657	0.147415
0.0155683	-0.0751944	-0.122174	0.424196	-0.0744711	-0.0075106	0.0735992	0.0334364	-0.0437788	0.151736	-0.0396668	-0.129086	0.00471007	0.0551769	-0.0647912	0.120875	0.326709	0.0869989	0.22717	0.470174	-0.00885245	0.145448	-0.0842809	-0.132658	0.104321	-0.0735682	-0.0812465	0.0990502	-0.00218143	0.105708	-0.0531005	-0.124231	-0.127135	0.0719862	0.0164732	-0.0690093	-0.0969969	-0.0911635	0	-0.0562051	-0.0394318	0.135302	-0.0690719	-0.136874	-0.112772	-0.0527584	0.105228	0.0649544	0.117835	0.174179
-1.54715	0	-1.0585	1.30902	-1.59622	-0.447404	0.576896	0.769749	-0.692775	0.265288	2.48712	-1.01264	-1.00478	-1.25116	0.243322	1.87714	-0.83199	0.398801	1.10193	0.764577	0.0249955	0.383899	-0.3989	-2.12545	1.07021	0.222753	-2.18751	0.837959	-0.7948	-1.09327	0.722216	-3.1046	-1.05587	0.884457	0.206817	-0.615517	-0.617803	-2.37523	0.849462	0.436599	-1.46133	1.77052	-3.79637	-1.21543	-1.88762	0.21927	-2.08635	-0.643493	0.609032	0.640679
-1.63932	0.114623	-0.828936	1.19185	-1.26933	0.035293	0.545703	0.441935	-0.308282	0.26916	3.11871	-0.814996	-0.649249	-1.08646	0.265633	1.549	-0.841942	0	1.14417	0.659947	0.292243	0.866787	-1.17656	-1.25484	1.09072	0.112788	-1.91028	0.800771	-0.301196	-0.478868	0.00921157	-2.15842	-0.926724	1.26212	0.117503	-0.970994	-0.537555	-2.36562	0.713051	-0.325465	-1.5771	2.37712	-3.07326	-1.5822	-0.973349	0.408255	-0.831572	-0.99556	0.572953	0.639719
-1.33227	0.143492	-0.576919	1.23674	-0.613317	0.114769	0.464156	1.01032	-0.282227	-0.0177018	0	-0.798909	-0.54774	-1.00178	0.173839	0.523634	-0.517753	-0.0433927	0.68988	0.817688	0.324234	0.710176	-1.01968	-1.45908	1.41054	0.269322	-1.46117	0.822015	0.12006	-0.152188	0.28957	-2.0972	-0.558812	1.27637	0.194871	-1.53525	-0.298259	-2.00905	0.763321	0.263763	-1.35259	-1.20894	-2.51978	-0.944904	-1.03963	0.162819	-1.46578	-1.0283	0.65193	0.830418
1.29185	-0.190579	0.0156975	-0.452477	0.192116	-0.0505569	-0.102861	-0.0203408	0	0.364455	0.423862	-1.00233	0.0481646	-0.387182	1.1334	0.583042	0.093763	0.126015	-0.586158	0.145547	0.0523884	-0.356332	0.163373	-0.0782831	0.112339	-1.12569	0.690627	-0.397571	0.656347	-0.600427	-0.109674	0.207518	-0.540316	-0.487954	0.0983245	-0.690701	-0.420612	1.27721	-0.45598	-0.314278	2.98508	1.00985	0.554506	1.20628	-0.0397374	-0.78137	0.540479	0.456529	-0.629843	0.873029
0.0135157	0.0297348	3.56272e-06	-0.0165946	0.0403001	0.0221287	-0.0139063	-0.00808605	0.0349718	0.00369938	-0.0292558	-0.013456	0.0230762	0.00493538	0	-0.0139095	-0.0475512	0.025748	0.0370011	-0.0130978	0.0514009	0.0149506	-0.0216418	0.0123971	-0.0113298	-0.0224845	0.0325694	-0.0199216	-0.00396937	-0.00905592	-0.00994043	-0.0173598	0.0256297	0.00450708	0.00323762	0.00695806	0.0366301	-0.00377417	-0.0535245	0.0267804	0.03789	0.00974865	-0.0315627	-0.0113411	0.0672938	0.032403	-0.0101785	-0.0256326	-0.0167207	-0.0266046
1.43365	-0.264826	-0.218096	0.0159735	0.657153	0.123048	-0.423929	-0.163309	-0.0500695	-0.0117256	0.628608	-1.28264	0.0373628	0	0.632181	0.488908	-0.0836863	0.170849	-0.334347	0.424371	0.0550984	0.0457387	-0.904924	-0.378934	0.274004	-0.839565	0.486814	-0.283879	0.643994	-0.538993	-0.108289	0.166896	-0.228107	-0.662904	0.117439	-1.1829	-0.525549	0.781613	-0.245689	-0.532827	2.24943	1.10466	0.217627	1.11472	-0.0230149	-1.01058	0.950568	0.207918	-0.517097	0.886621
0.138802	0.000541278	-0.00858906	-0.0345417	0.00946002	-0.0304051	-0.0416257	-0.02451	0.0548011	0.0115553	0.0658146	0.0283011	0.0100786	0.0187265	0.0349345	-0.00369451	-0.0456885	-0.00595702	-0.0396706	-0.00993286	0.0684775	0.0259582	-0.0293054	-0.0199031	0.00937122	-0.00616302	0.0193231	-0.053674	0.0290264	0.00302876	-0.0285134	-0.0182227	-0.00445362	-0.0308766	-0.0540683	-0.000494741	0.0262835	0.014294	-0.0331811	0	0.116484	0.0303166	-0.00113138	0.081332	0.0357152	-0.00490088	-0.0517425	-0.0311204	0.0204391	0.0541273
-0.0218267	0.00260674	0.0548002	-0.0300444	0.0297892	0.0255782	0.0174063	0.00621295	0.00565805	-0.0225753	-0.00606981	0.0103596	0	0.0126431	-0.0409995	-0.0132164	-0.031359	0.0139956	0.00642691	-0.0421315	-0.0138145	-0.0169333	-0.0276406	0.0206832	-0.0105865	0.00766532	-0.0187652	0.0176772	-0.0544635	-0.0165909	0.0227092	0.0270706	0.0534576	-0.00725411	0.000801427	-0.0324229	0.0484719	-0.00663194	-0.0305127	0.0203992	0.0312319	-0.0131603	0.020376	-0.00852662	0.0765543	0.030463	-0.0124884	0.00714903	-0.00563857	-0.0274102
0.650284	0.15201	1.5093	-1.59492	0.734289	0.162123	0.119202	-1.35963	1.49072	0.256913	-0.0101361	-0.604133	-0.158417	-0.699972	0	-0.342036	-0.00956253	-3.06795	-0.279231	0.537404	0.481749	0.152823	-0.891387	0.768417	-0.59494	-0.158234	0.413545	-1.40113	0.51998	0.78901	-0.724724	1.72291	0.402222	0.589488	-1.27373	0.736078	0.995374	-1.43474	0.0242082	-0.555742	1.5731	-2.49247	-1.55877	0.634894	1.50961	0.155251	0.281972	-0.682399	-0.23777	-0.612901
0.0456908	-0.0408591	0.307901	-0.151136	0.268549	0.0278298	0.108677	-0.234258	0.575748	0.0592081	-0.0158003	-0.0673527	0.0781874	-0.133885	0.128814	-0.0275921	-0.00980677	-0.322394	-0.0266932	0	0.165484	-0.00313764	0.11039	0.18659	-0.1259	0.146942	0.0349213	-0.12088	0.0311291	0.16886	0.0965413	0.252944	0.241042	0.0780629	-0.0683401	0.359375	0.244142	-0.13445	-0.0136183	-0.145432	0.896621	-0.241558	-0.192072	0.429552	0.335265	-0.0806897	-0.0224286	0.0077702	-0.0525744	-0.0937444
0.457104	0.169784	1.34175	-1.46842	0.793088	0	0.0833801	-1.41262	0.804538	0.465461	0.176642	-0.302044	0.043493	-0.76814	-0.0398316	-0.238974	-0.0199694	-3.36095	-0.430229	0.378973	0.384549	0.187056	0.41034	0.39218	-0.722018	-0.213493	0.136819	-1.25006	-0.0476532	0.662627	-0.983093	1.11455	0.54602	0.357595	-0.284859	-0.0118465	0.620309	-0.245163	0.20545	-0.528697	1.99874	-2.63399	-0.893801	0.819263	0.690165	0.699096	0.135637	-0.231826	-0.520339	-0.410412
0.113647	-0.000361675	0.410467	-0.159878	0.371123	-0.0347653	0.0565497	-0.286662	0.563216	0.0612073	0.111801	-0.108917	-0.0344754	0	0.153569	-0.0136119	-0.00366504	-0.343247	-0.0216248	0.117401	0.403425	0.0933253	-0.191513	0.185768	-0.0859198	-0.135441	0.191278	-0.156274	0.0127344	0.268236	-0.139036	0.348407	0.355842	0.087073	-0.0876472	0.120599	0.462564	-0.199402	0.0641987	-0.264759	0.729983	-0.281136	-0.158016	0.298154	0.460367	-0.0578415	-0.0656841	-0.100071	0.00133919	-0.0337934
1.28188	1.10544	0.309228	-1.30582	0.155129	-0.259223	-0.320583	-0.190664	-0.506521	0	-0.135289	2.01718	0.584222	0.265172	0.025835	0.109089	0.801933	0.0737353	0.365774	-0.168219	-0.211291	-0.321522	-1.48846	0.882505	-0.218931	0.00841321	0.236144	-1.30201	-0.754931	0.505193	-1.15773	0.838994	0.290866	-0.252637	0.97455	-0.946824	0.776641	0.576287	0.283301	-0.786496	0.687692	-0.761487	-0.520965	-0.198003	0.589833	0.560087	1.45234	-0.568107	-0.624721	-0.649825
0.110522	0.0063402	0.0130054	-0.0739018	0.00273222	0.0440731	-0.0478158	0.00212875	-0.0822157	-0.0292858	0.0367734	0.0863018	0.0179085	0.0525308	-0.0525854	-0.068424	0.043895	-0.0502299	0.0218205	-0.0242899	-0.0581255	-0.0169157	-0.05955	0.0635601	-0.0213565	-0.0249034	0.0363583	0	0.095463	0.0843256	0.0333265	0.151292	-0.044582	-0.0214408	0.0323421	-0.0343086	0.0725086	-0.0115014	0.0433496	-0.0196298	0.0719306	-0.0389964	-0.0411174	0.0981224	0.0653997	0.0494156	0.00444672	-0.0124344	-0.0153714	-0.0334693
-0.414627	-0.414813	-0.255411	0.589385	-0.364181	-0.244202	0.454905	-0.174403	0.0913921	-0.0889668	0.0158764	0.114303	0.0183271	0.21701	-0.0552533	-0.149131	0.340567	0.047321	-0.0973466	0.390828	0	-0.062019	-0.311427	-0.417638	0.539713	0.11112	-0.089555	0.585705	0.674841	-0.188633	0.939768	0.209665	-0.483043	0.645352	0.928604	-0.238483	-0.146568	0.075773	0.55473	-0.278028	-0.16636	0.475179	-0.0350106	-0.180357	-0.354456	0.226884	0.843039	-0.0725352	0.54898	0.489539
-0.0152878	-0.00143691	0.0212043	-0.0161852	0.0374867	-0.0132111	-0.0178032	0.000546089	-0.00191741	-0.00443859	-0.0317188	0.0294059	-0.00375769	0.0217356	-0.0365169	0.0200326	-0.0243075	0.00329997	-0.0091738	-0.0514152	0.000831381	-0.00564302	0.0292182	0.00801053	-0.0162812	0.0355188	0.0100411	0.0118668	-0.0358116	-0.0115363	6.51592e-06	-0.00239344	0.106469	0	0.0158687	0.00702039	0.0278963	0.00817648	-0.018895	0.00537876	0.0669133	-0.0442404	-0.000480525	0.0370415	0.0734554	-0.00969858	-0.0326608	-0.0479733	-0.0154684	0.00602235
2.572	0.171918	1.06995	-0.347509	0.975608	2.05427	1.35452	0.128287	-0.573948	-0.0149018	-0.117214	0.103667	0.88025	-0.763875	-0.195313	1.43351	-0.406571	0.798939	-0.208154	1.18436	1.42853	0.383154	0.0372547	0.920449	0.438045	0.853352	-0.698235	0.158103	0.0625397	-0.56692	-0.382765	-0.764432	-0.345958	-0.387363	-0.418629	-0.534472	-0.334246	-0.761533	-0.379141	-0.731042	2.64574	1.1922	-0.802135	0	0.06478	-0.267292	-0.589207	0.665269	0.327397	-0.352749
-0.0748514	-0.0542569	0.037531	0.294307	0.0873169	-0.0612539	-0.0586304	0.364131	-0.00154288	-0.0463782	0.00914572	0.27376	0.0627945	-0.0568049	0.161607	-0.0423663	-0.0867074	-0.0375491	0.227742	-0.09431	0.0542698	-0.0444648	-0.0137589	-0.0293576	-0.0602367	0.0937074	-0.0317996	0.245148	0.0768789	0	0.485332	-0.0133769	0.110863	-0.00296713	-0.0320237	-0.0169009	0.048457	-0.0389205	0.0745994	0.0657036	-0.0592754	0.209401	-6.39588e-05	-0.0561184	0.236188	-0.00472301	-0.085867	0.0162519	0.189209	0.130109
2.21456	0.470973	-2.61297	-1.03865	-0.989284	1.84782	1.06768	-0.584369	3.15218	0.281911	0.754996	0.31137	0.620776	-1.37227	-0.662574	-1.12586	-1.88565	0.316621	-0.214798	-0.749665	1.36046	0.347915	-0.674812	-0.35886	-3.19705	-2.20612	-0.539082	0.378419	-0.466987	0.00977412	0.222168	-3.26496	-0.795506	-0.8659	-3.83787	0.334861	-0.283541	-0.134554	0.816566	-2.42566	0.581315	0.707127	-0.353696	0.218221	-3.41268	0.556497	-0.860882	0	1.33074	0.0928444
0.170814	-0.117892	-0.114072	0.0470511	-0.105553	0.0464459	-0.089422	0.189093	-0.0756135	0.13767	0.0655707	-0.132425	-0.0554573	-0.043852	-0.115215	-0.0885705	0.177987	-0.0493474	-0.141077	0.0225656	-0.0868214	-0.00353043	-0.0283348	-0.0360755	-0.024705	0	0.34093	0.0467523	0.187766	0.060535	0.0714941	0.115884	-0.102994	0.3643	-0.051557	-0.0723939	0.191918	-0.0805723	0.0387641	-0.0430791	0.100451	0.0791622	-0.00232387	0.153321	-0.0195961	0.261788	-0.0810535	0.3259	0.0857078	0.0468209
0.0595735	0.0279189	-0.00263139	0.0117566	-0.00768169	0.0177641	0.0198071	0.031067	0.0393772	0.00691289	-0.0081726	0.00759667	-0.0120421	-0.00685116	0.0133897	0.029219	0.0183305	0.0160093	-0.00948516	-0.00598718	0.013316	-0.00318798	-0.0051647	0.0207783	0	-0.00688578	0.0200729	-0.0415188	-0.065981	-0.0346652	-0.0105256	-0.0212874	0.0501985	-0.0518906	-0.00529597	0.0101751	-0.0400422	0.00347528	0.0127424	-0.036802	-0.0301923	-0.0237335	-0.0404592	0.0044656	0.00119078	-0.00640892	-0.0273263	0.0365393	0.00203704	-0.0364931
0.0386152	0.0190319	-0.0103132	0.0359657	0.00586671	-0.018661	0.0313911	-0.0218284	0.0198504	0.00245214	-0.0242536	-0.0516806	-0.00789069	-0.0148778	0.0120828	0.0332703	-0.0325341	-0.0159038	-0.0110131	-0.00388372	0.0129612	0	-0.0675514	0.0363116	0.0138622	-0.0104364	-0.00297598	-0.0141542	-0.029267	0.0123866	0.00943776	0.0523638	0.0275659	-0.00395334	-0.00530025	0.0171428	0.0230532	0.012406	0.00418698	0.00323317	-0.00874881	-0.0275144	0.0485306	-0.0136331	0.0192881	-0.0268848	0.00910262	-0.0344722	0.0145176	0.015223
1.30328	-0.63414	-0.26828	-0.201963	0.502571	-0.428262	-0.0146945	-0.268372	-0.356412	0.0440485	0.393928	-1.03802	0.116256	-0.232156	0.52212	0.245254	-0.689427	-0.151781	-0.656188	-0.206363	0.0743888	-0.214702	0.880276	-0.155215	0.196879	-0.549399	0.369735	0.398423	0.0442558	-0.615026	-0.283032	0.198359	0.00832843	-0.915904	0.0764434	-0.310212	-0.560566	1.15433	-0.735607	-0.210444	2.60004	1.76105	0.158477	2.30183	0.163793	-1.08889	-0.436512	0.931652	0	0.639704
0.507789	-0.110217	0.156674	-0.0514289	0.256028	0.135927	-0.114223	-0.0274942	0.205727	-0.0426276	0.249219	-0.236333	-0.0831599	0.32824	0.241834	0	-0.068871	-0.077732	-0.0720945	0.273897	0.157855	0.0415479	-0.202657	0.227193	0.244252	-0.184833	0.321274	-0.0531129	0.200782	-0.0818659	0.0294335	0.204131	-0.0905986	-0.15103	-0.172651	-0.188271	-0.0458963	-0.109537	-0.0246043	-0.153703	0.726041	0.162009	0.0152098	0.311102	0.396746	-0.201016	-0.118557	-0.155674	-0.0317889	0.0971589
1.35724	0.178851	0.0947111	-0.453135	1.446	0.126436	-0.383091	-0.248799	-0.326369	0.253641	0.798065	-0.620278	0.756586	0.168057	-0.031508	1.19049	-0.303605	-0.238906	-0.287849	0.0163274	-0.118517	0	0.0367482	0.186853	0.524864	-0.378629	0.706506	-0.0555784	0.407024	-0.0248778	-0.0774038	0.380195	-0.389062	-0.544662	-0.390372	-0.527703	-0.225077	1.1155	0.0146303	-0.856737	2.12888	0.720111	0.160684	1.04995	0.297364	-0.75317	-0.23506	-0.233852	-0.166229	0.610761
-0.00873819	-0.0289515	-0.0300016	-0.0111268	0.0165677	0.01403	0.0125999	0.012257	0.0287197	-0.0186211	-0.0105934	0	0.0111879	0.00556189	0.00695859	0.00348141	-0.0385239	-0.0160727	0.00587753	-0.042569	0.0229899	0.00928867	0.000688169	0.0150213	0.0109228	-0.00178211	-0.00114252	-0.0158615	0.00119449	0.000619466	-0.01334	0.0246202	-0.00390398	-0.00404005	0.000723626	0.0428068	-0.00618701	-0.0189909	0.0135152	0.0190345	0.0176931	-0.0208531	-0.00827643	-0.013874	-0.0237245	-0.018539	0.01248	-0.00990957	-0.036338	-0.00401117
0.13431	0.0598192	-0.217392	0.365384	-0.812968	0.989712	0.629839	0.282726	-0.843073	0.758413	-0.0536235	-0.994623	0.32227	-0.00738969	0.376917	0.982852	-0.16323	0.00408846	0.45017	0.878233	-0.0593684	-0.144374	-0.121652	0.228755	1.10672	0.622707	-0.534856	0.17804	-0.301773	-1.03826	0.718637	-1.23615	-0.0303538	0.589737	0.351889	-0.306725	-0.601112	-0.488622	0.0470727	-0.390114	-0.971887	0.509243	-0.283943	-0.486744	-0.880087	0	0.103234	0.284357	0.115747	0.774845
-0.717131	-0.11491	-0.682142	-0.437635	-0.650538	0.551875	0.198901	-0.0699276	-0.782508	1.11656	-0.181365	-0.867243	1.01809	-0.0530998	0.0173498	1.43702	-0.577626	0.11583	0.24714	-0.355409	0.199085	0.466393	-0.730951	-0.365452	0.236064	1.74495	0.208308	-0.12382	0.13454	-0.851612	2.02513	-0.936531	0	0.33174	2.65204	0.240943	-0.520387	0.125928	0.440249	0.0937758	-1.06244	0.853436	0.0201218	-0.630626	-0.726873	0.282409	2.09519	-0.180922	-0.375835	0.107322
0.0671796	0.709216	0	-1.11293	0.363005	0.354034	0.323966	0.45909	-0.243004	0.13229	0.103785	-1.50463	-0.29579	0.081276	-0.0431814	1.47323	-0.23059	2.4688	-1.02341	-0.595248	-0.223137	-0.672899	1.73307	-0.27828	-0.110753	1.93742	-0.0291137	0.194134	-1.00824	-0.408868	-0.504657	-1.17961	0.126301	-0.837441	0.499411	-0.00908242	-0.519951	1.31196	-0.516559	0.509614	1.24953	1.39296	0.980955	1.04859	1.53967	1.69559	-0.730638	1.48001	-0.169962	0.402452
-0.0462851	0.000660041	0.0191347	-0.0615545	0.0164907	-0.0497843	-0.0649519	-0.0410747	-0.0262232	-0.0233622	0	0.367711	0.0542263	-0.0266495	-0.016216	-0.0196528	-0.024801	-0.0255169	-0.0617877	-0.0712606	-0.00850014	0.0135167	0.0489816	0.030613	-0.0305024	0.0795236	0.00253466	-0.00465911	-0.00812101	-0.00475634	0.0224123	0.00519644	0.148099	-0.00190675	0.0521817	0.0333179	0.0614652	0.0482382	-0.0227758	0.0556898	-0.00800741	-0.00493043	0.0029448	0.0425512	0.135953	0.0200935	-0.0324244	-0.0625563	0.00409746	0.00889888
-0.444538	-0.281413	-0.162894	-0.234261	-0.188088	-0.224359	-0.0995255	-0.299065	0.221015	-0.264428	-0.0106969	0.974877	-0.172993	0.017384	0.0457996	-0.40217	-0.0820236	0.0949368	-0.293357	-0.217623	0.155368	-0.294926	0.00870697	-0.223962	0.161127	0.218029	0.125773	0.568833	0.505925	-0.34474	0.848455	0.45265	0.212284	-0.171849	0.980419	0.395541	-0.281517	0.987212	0.485497	0	-0.324262	0.270557	0.400262	-0.107443	-0.114021	0.636722	0.458412	-0.115929	0.351969	0.236249
-1.37661	-0.0752091	-0.85268	1.19576	-1.02324	-0.684475	0.547063	0.627951	-0.397641	0.515063	2.49756	-0.349653	-0.913084	-1.15621	0.0462045	1.43016	-1.04859	0.40977	0.844739	0	-0.00208741	0.402612	-0.214704	-1.31366	0.356512	1.00721	-1.75942	1.09573	-0.95316	-0.330951	0.327585	-2.03873	-0.577362	0.649779	0.329219	0.0998436	-0.290585	-1.51125	0.165555	0.861102	-1.15394	1.65051	-2.1505	-0.793489	-1.24187	0.47849	-1.35188	-0.390343	0.640002	0.357714
-0.206677	0.130914	-0.000430914	0.34266	-0.0427842	0.0329385	0.160651	0.186758	0.0476213	0.13609	1.76292	-0.137195	-0.135507	-0.121149	0.242969	0.683227	-0.123354	0.0166055	0.437973	0.228348	0.170494	0.295691	-0.163926	-0.0897144	0.312793	0	-0.311484	0.243881	-0.0873416	-0.0583029	0.00725981	-0.325893	-0.304525	0.510113	-0.125803	-0.234513	-0.000786459	-0.30722	0.192096	0.0167636	-0.246596	0.617313	-0.361913	-0.25263	-0.239818	0.0703698	-0.232502	-0.222484	0.236544	0.17252
0	0.317684	0.479859	-0.098118	0.590958	0.0657263	-0.200701	0.0489383	0.560787	-0.231218	-0.0304461	-0.258369	0.401053	0.101223	0.242762	0.208296	-0.00779086	-0.0604082	0.0282809	-0.161748	0.0556455	0.149424	-0.244276	0.863898	-0.215038	-0.130075	0.409105	-0.138325	0.2257	0.363114	-0.118848	0.634523	-0.04895	-0.0276178	-0.23057	-0.226674	0.330762	-0.182583	0.0186564	0.0226704	-0.0799663	-0.224142	0.188906	0.08312	0.958519	-0.133582	0.24693	-0.154775	0.106684	-0.0304979
-0.0152192	-0.023656	-0.0323967	0.037231	0.0255298	0.0241617	-0.00951502	0.0689527	-0.00849698	-0.00208636	-0.00136855	0.0385279	-0.0367349	0.322929	0.0022017	-0.0101268	-0.013302	-0.057047	0.0300728	0.00923814	-0.0317155	-0.0345369	0.0688824	0.000356724	-0.00375799	-0.00468458	-0.0128316	0.0189175	0.0235414	0.0221084	-0.00554026	-0.00293403	0.0129592	0.0122813	-0.0103945	0.0808415	-0.055103	-0.0140619	-0.0208823	0.0490114	-0.0347887	-0.0373181	0	0.134675	-0.0188132	0.0346203	0.0117445	0.0704007	0.0113162	0.021285
0.0029002	0.048098	0.0308203	-0.00839173	0.039869	0.00344748	0.0450823	0.017977	0.0398113	-0.00188903	-0.000992274	-0.0367748	0.00863506	-0.00191959	0.00456875	-0.00266196	0.033145	-0.000775535	0	-0.00786395	0.00114249	0.000467421	0.0117477	0.0200567	-0.0336329	0.0148318	-0.0198068	-0.0268247	-0.0368411	0.0139949	0.011834	-0.0180386	-0.0248428	-0.0123195	-0.0268146	-0.00759416	-0.0171418	0.00677158	-0.0253645	0.00785059	-0.0542604	-0.0392007	-0.0280936	0.0153081	-0.0233052	-0.068575	0.000583498	-0.0434317	-0.0323113	0.00100046
0.00645102	0.0474713	0.0140999	0.0078057	0.0133399	-0.0332871	0.0343281	0.0365152	0.0149951	0.0297133	0.00576085	0	-0.00115078	0.0615041	-0.0126151	0.0520541	-0.0187463	0.040988	0.00954401	-0.0139854	0.0175542	-0.00479074	-0.00567933	0.00732746	-0.00889479	0.0118037	-0.00532835	0.0102046	-0.0251447	0.0361896	-0.0312719	0.0265709	0.04888	-0.0492528	-0.0188456	-0.0282557	-0.0273626	-0.00224896	0.0105736	-0.0188977	-0.0478229	-0.0153499	-0.00293276	0.00306689	-0.0173461	-0.0149671	0.0219876	0.0137907	-0.0369583	-0.00634548
-0.26065	0.0881227	0.135719	0.91693	-0.0360165	-0.118009	-0.0271029	0.603101	0.267752	-0.151731	0.0747557	0.411161	-0.231042	-0.259289	0.361561	-0.115044	-0.0519665	-0.164547	0.471907	0.0261868	0.157794	-0.0534627	-0.489742	0.145014	0.0571379	-0.264602	0.359658	0.42989	0.631866	0.381941	0.172565	-0.4985	0.431713	0.690893	0	-0.121038	-0.0957252	-0.538366	0.16996	-0.260779	-0.307487	-0.255159	-0.611526	-0.149601	-0.309327	-0.252643	-0.526205	-0.207401	0.491648	0.413923
0.0367892	-0.00490008	0.02018	0.00518913	-0.0190836	-0.0119647	0.0372506	-0.00182133	0.0557875	-0.000593558	-0.0296774	-0.017089	-0.0314046	0.0181285	-0.0270684	-0.0275362	-0.0117395	0.0104999	-0.0112983	-0.0282056	0.0216828	0.00161998	-0.024857	0.00663404	-0.00538711	0.0821973	0.00801315	0.00971811	-0.0108103	0.00166446	0.00631451	0.0405178	0.0462216	-0.0266551	0.00504124	-0.0299619	-0.0497631	0.0252035	-0.0611506	0.00767182	-0.0375139	-0.0235317	-0.0117704	0.0194027	-0.0248137	0.0170155	0.00699511	-0.0192038	0.0236272	0
0.00838852	0.00882726	-0.0269046	-0.000546522	0.0294677	-0.0399117	0.0203191	0.0024407	-0.0135826	-0.0514956	0.0223821	-0.0268756	0.0450171	-0.00576057	-0.0124193	0.00411018	-0.0140852	0.0154266	-0.00817918	-0.00189137	0.00526689	0.0429105	0.0500658	-0.000695558	0.0121969	0.0285428	-0.0256917	-0.0293604	-0.0301888	-0.0110216	-0.0122056	0.0285242	-0.00845399	-0.0254684	0	0.00223202	-0.024745	0.0475146	0.000816072	-0.00866815	0.0135764	0.00388835	-0.00378794	0.00849004	0.0136107	-0.00783925	0.00742939	-0.000482395	0.0163652	-0.00126278
0.00562251	-0.027965	-0.000254597	-0.00871948	0.00339728	-0.0152339	0.0130849	0.000402084	0.0285281	0.0393702	-0.00172145	0	-0.0152849	0.0313485	0.030281	0.0321618	0.0139571	0.0292046	0.0158263	-0.00365916	0.0130678	0.0261828	0.0156039	0.00488398	-0.0344907	0.0212269	-0.0239867	-0.0691487	-0.088429	-0.00340003	-0.0342924	-0.0279025	0.00752847	-0.0324327	-0.0284957	0.0643023	-0.0350413	0.0330114	-0.014457	0.0245474	0.0225048	0.00863654	-0.0567216	0.0114068	-0.028548	-0.00323189	-0.0440048	0.020686	-0.0339962	-0.00608928
-0.0567208	-0.0153929	-0.0423691	-0.0264089	-0.0413373	-0.00659175	-0.0506822	-0.00678463	-0.0110407	0.0284032	-0.0144264	-0.0451249	-0.0189887	0.0351422	-0.0514179	-0.00797431	0.0175959	-0.0540835	-0.02134	-0.0271768	0.00329504	-0.00969608	0.0387555	-0.00986357	-0.00978171	0.084662	0.0307543	-0.0161476	0.0296974	-0.00209842	0.0361773	0	0.0621239	0.0176251	-0.0316722	0.0578424	0.0440889	-0.0283774	0.0121166	0.0508045	0.027889	0.0213266	-0.0234329	0.0518795	0.00414982	0.0236551	0.0102228	0.0782141	0.00521864	0.0191996
0.19983	0.0285929	0.0702181	-0.172607	0.184773	0.0847938	-0.129397	-0.125096	0.0454935	-0.183804	0.058673	0.0101408	0.20841	0.233515	0.13702	-0.00106768	-0.0381094	-0.110251	0.108519	-0.078129	0.156422	-0.0234771	-0.0743995	0.326593	-0.116655	-0.189954	0.0133057	-0.0340891	0.33372	0.0515607	0.051328	0.503134	0.0512467	0	-0.260141	-0.157346	0.221871	-0.144195	-0.0182983	0.0349822	0.0396883	-0.161712	-0.125582	0.211781	0.389748	-0.0480877	-0.114539	-0.119958	-0.0272112	-0.0999725
-0.70923	0.474392	-0.447739	0.289489	-0.613404	-0.489652	0.481541	0.42207	-0.286224	0.580867	-0.269535	0.256519	-0.789179	-0.888449	-0.0338263	0.0907409	-0.464465	0.367577	0.573307	0.407278	-0.191911	-0.113005	0.256608	-0.808695	0.848408	0.717308	-0.4284	0.314729	-0.982985	-0.197371	-0.296786	-2.52846	0.342949	0.0471332	0.522258	-0.126913	0.205228	0.000224155	0	0.287336	-0.720164	-0.832622	0.180048	-0.47032	-0.0285548	0.823593	0.868608	0.051972	0.246806	0.689023
0	0.180857	0.104246	-0.061769	0.135976	0.0121611	-0.0154778	0.0911136	-0.230776	0.155359	0.25431	-0.0235249	-0.116674	0.101855	0.0742857	0.142824	0.0631048	-0.00226638	0.420817	0.472714	0.114167	0.362191	-0.199927	-0.0585487	0.326637	-0.191673	0.0493227	-0.127718	-0.131786	0.046478	-0.215643	-0.315492	0.024558	0.478571	-0.0188975	-0.0778291	0.268758	-0.213236	0.245246	-0.231438	-0.190607	-0.311173	0.115319	-0.13635	0.154127	0.0602958	-0.159258	-0.312965	-0.0582678	0.30644
0.0325805	0.0106953	0.00942259	0.00591653	0.0435499	0.00126846	0.0256009	-0.00723389	0.0127367	0.0131552	-0.0165733	0.0461123	-0.00377918	-0.0110236	0.00887086	-0.00639276	-0.0437921	0.035804	-0.0329439	-0.0214563	0.00684042	-0.00279368	0.0680728	0.0191431	-0.000906827	-0.0203356	-8.03557e-06	-0.00555493	-0.0375739	-0.0120673	-0.00770263	-0.0387634	-0.0067095	0.0114341	0.0051719	0.00494237	-0.0263728	-0.00018777	-0.0310469	0.0182337	0.0049098	-0.0292125	0.0172614	0.061472	0.0530835	-0.00591849	-0.00755818	0	-0.00105769	0.00422295
0.027402	0.00614134	0	0.012286	0.0302466	0.0381459	0.0140544	0.018965	0.0586975	0.0237529	0.00608004	0.0172424	-0.016279	-0.0261508	0.0354591	-0.00541633	-0.00380313	0.028994	-0.012501	-0.00635526	0.0413295	-0.0181314	-0.00426444	0.0052527	-0.0531132	0.0515148	-0.0139301	-0.0730597	-0.0512964	0.00876754	-0.0326873	-0.00753005	0.0277198	-0.0335941	-0.0270245	0.0430086	-0.00874976	-0.00386264	-0.04032	0.0490494	-0.0144135	-0.0430672	0.0269963	0.0299983	-0.0125386	-0.025444	-0.0369094	0.0127723	0.00137677	-0.0269888
0.0116683	0.0173603	0.0142574	0.047027	-0.0340166	0.0456586	0.00879607	-0.0109872	0.0519554	-0.0135842	-0.0291683	0.0229845	-0.0274026	-0.0153757	-0.00269879	-0.0136936	0.00841653	-0.0182551	-0.0183316	-0.00494489	-0.0223323	-0.0107522	-0.0115045	0.0182813	0.00859623	0.0193116	-0.022419	-0.00973719	-0.000794055	0.0132575	0.026838	-0.00767886	-0.00187223	0.0151736	0	-0.0232125	0.00493958	0.00361934	-0.0132057	0.0147745	0.00322434	-0.00335244	-0.0110403	0.0174571	0.0254226	0.0139472	0.00675705	0.0233925	-0.0140783	0.00730567
0.333162	1.37102	-0.480532	0.0871949	2.36587	0.351233	1.34844	-0.0264319	-0.0168567	0.418196	0.100235	-0.218476	-0.548019	3.51495	-0.0157939	-0.186593	-0.00074255	0.14802	0.115274	0.261387	-0.0296901	0.148424	0.370701	-0.471036	1.37877	-0.234337	-0.437827	0.417168	0.082153	0.0682017	-0.544236	-0.655774	1.63829	0.0196593	0.182508	-0.441132	0	-0.573965	-0.0880755	-0.214081	-0.35305	-0.142949	0.689687	1.09018	-0.205146	-0.0209433	-0.525174	-0.631061	-0.0155319	1.01465
-0.0247429	0.521714	-0.0221956	-0.0183614	1.02483	-0.0529736	0.126529	0.0875112	0.119054	0.108855	-0.0592756	-0.229535	-0.0893426	2.36176	0.142684	-0.0386045	-0.068715	0.268625	0.0735802	0.0574835	0.053936	0.0127411	0.0943079	-0.186894	0.312495	0.0595574	-0.0876385	0.131577	-0.0377153	-0.130141	-0.0452196	-0.181827	1.49722	-0.0756946	0	0.0246477	0.0442959	-0.163746	-0.0234597	-0.0458892	-0.0999132	-0.125922	0.31341	0.506567	-0.0638073	-0.045918	-0.189396	-0.0578805	-0.027734	0.172229
0.361641	1.27729	-0.0749261	-0.101282	1.53631	-0.0531842	0.29751	0.101675	0.271587	0.0140395	-0.166829	-0.347045	-0.474165	3.42564	0.136542	-0.242628	0.089814	0.184953	-0.147175	0.084234	-0.139713	-0.151436	0.167768	-0.436893	0.723353	-0.397727	0	0.176864	-0.167177	0.0197971	-0.180027	-0.427079	2.70753	-0.16152	0.050528	-0.147865	0.0749446	-0.150787	0.0022363	-0.277918	0.132903	-0.154554	1.6165	0.47014	-0.395479	-0.155658	-0.159964	-0.304718	-0.0816331	0.440582
-0.00998799	0.000568327	0.0420167	0	0.0659177	0.00193347	-0.0200427	-0.0351591	0.00373047	0.00155044	0.00846613	0.0484819	0.00376473	0.131215	0.053022	-0.00374711	0.0304942	-0.0118107	-0.0200546	-0.0416716	0.0362152	0.0288782	-0.00489477	-0.0115141	-0.00923809	-0.0185972	0.0105289	-0.0304176	0.0131321	-0.0104236	-0.0495086	-0.027154	-0.00187221	-0.012463	-0.0366459	0.0503548	-0.0354378	0.0337586	-0.00310416	-0.0145214	-0.00236612	0.0155326	-0.00612062	0.025532	0.0281908	0.0260246	-0.0444417	0.0306616	0.00252802	0.00195227
0.850829	0.101577	0.180937	0.552154	0.219514	-0.584909	0.290806	0.667971	-0.11397	0.515613	-0.154423	-0.954484	-1.0945	-0.130095	1.24522	-0.34776	1.1862	-0.216205	0.38311	-0.443115	-0.729038	-0.0292334	-0.182452	-1.42695	-0.429643	0.338572	0.381503	0.972653	0.620765	-0.275009	0.422875	-0.618325	0.213613	0	-0.167815	-0.0428689	0.14336	1.12277	-0.238475	-0.834328	-0.144064	-0.374429	-0.311281	0.348726	-0.747603	-0.813693	-1.51211	0.836185	0.17538	0.601033
0.0154526	0.0437508	-0.00205049	0.0174529	0.0443594	-0.00958595	0.00213769	-0.00176119	0.00864221	0.0188358	-0.0138232	-0.0265819	0	0.0198476	-0.0273928	0.0196513	0.000738129	-0.0302558	-0.0169187	0.0202678	0.0144265	-0.014073	-0.0503233	0.0192501	-0.0370468	-0.0319733	0.000262049	0.0157165	0.0327013	-0.0222884	0.00118112	-0.00669318	-0.0425905	-0.0198743	-0.0102047	-0.0153002	0.0441801	-0.0029128	-0.00127935	-0.0342984	0.0169522	-0.0237361	0.0197784	0.032376	0.0115307	-0.00456474	0.0191162	0.00807154	-0.00595117	0.0122317
2.40589	-0.398263	-0.359803	0	0.00886995	2.83186	3.31323	0.783248	0.217045	1.67023	2.88058	2.1046	2.90204	-0.318951	-0.304758	4.19185	0.729603	0.631377	0.509472	-0.184479	-0.365717	-0.432354	4.40523	-0.291724	-0.273771	-0.318496	-0.447264	-0.104291	-0.312908	-0.246825	-0.50155	-0.452954	-0.459301	0.0441829	-0.395218	-0.435244	-0.198302	0.989607	0.192371	-0.49086	1.78904	-0.0616138	0.966082	-0.507046	-0.24635	-0.144538	-0.527572	3.56991	0.123796	0.8415
0.173827	-0.23817	-0.562767	0.293554	0.0747735	0.991663	0.943417	0.150511	-0.591378	0.662352	0.729419	-0.488116	0.0338124	-0.240602	-0.372443	0.434883	-0.368947	0.345034	0.046367	0.757643	-0.118955	0.158966	-0.10283	-0.363127	1.34378	0	-0.378534	-0.038098	-0.26333	0.113564	-0.824732	-0.835337	-0.48994	-0.404795	-0.0566856	-0.721358	-0.358079	-1.30374	0.0289243	-0.478197	-0.412343	-0.234209	0.88121	0.226581	0.216359	0.0618847	-0.466443	-0.747913	0.248384	1.17503
0.00253682	-0.0699072	-0.0247845	0.133776	-0.0506723	0.110743	0.0186061	-0.0561605	0.0165236	0.0102682	0.00135102	-0.12277	-0.0403846	0.0965048	-0.0417216	0.0428507	0.178927	-0.0446315	-0.0114786	0.133966	-0.0201202	-0.0500318	-0.125969	-0.103933	0.110901	-0.114195	-0.0649883	0.0461981	0.165499	-0.104543	0.166211	0.00891911	-0.119271	-0.0384276	0.042068	-0.137113	-0.131361	-0.0109301	0.114999	-0.102618	-0.0778149	0.132606	0.0952497	-0.0719494	-0.133528	0.0327817	0.241226	0	0.0617686	0.102382
1.31334	-0.134395	1.54179	0.477517	0.049471	0.151181	0.61249	0.362898	-0.697185	0.148225	0.120916	-0.189921	-0.304145	-0.333756	-0.157838	0.00336931	-0.87416	0.0165672	-0.125826	1.05519	-0.17685	0.0278224	-0.508523	-0.53319	1.51092	0.212787	-1.51571	0.706431	-0.623561	0	-0.500798	-0.59223	-0.499042	0.0217679	0.224904	-1.01682	-0.122595	-1.58337	-0.118316	-0.100182	-1.28552	0.596025	-0.250589	1.11608	-0.398605	0.437199	-0.535198	-0.810342	0.263726	1.00766
0.065471	-0.012643	0.0938446	0.00731721	0.0555005	-0.0136726	0.088357	0.0365298	-0.025406	0.0159936	-0.0538194	-0.00679381	-0.0218773	0.0124239	0.0213612	0.0155254	-0.0587483	0.0241463	0.0111767	0.0313847	0.0440287	0.00828195	-0.0398202	-0.0539071	0.0461764	0.00578058	-0.0458765	0.0286326	-0.0322337	0	-0.0399753	-0.0431905	0.0489399	0.0289637	-0.00752985	0.0232557	-0.0251317	-0.0165793	-0.0567102	0.0358866	-0.0232514	-0.0178496	-0.0236446	0.0704465	-0.00448999	-0.0110636	-0.0403188	-0.021098	-0.00549762	0.0283031
1.09066	-0.137982	-0.180175	0.199664	0	0.886161	1.33971	0.232223	-0.495616	0.531356	0.60971	-0.477134	0.156032	-0.439264	-0.047344	0.325595	-0.589805	0.39433	-0.159389	0.24679	-0.23386	-0.201566	0.771195	-0.384454	0.753622	0.670916	-0.343195	0.189478	-0.640456	-0.078616	-0.713508	-1.21483	-0.250179	-0.175974	0.128809	0.120888	-0.35403	-0.33937	-0.226001	0.310286	-0.236245	0.315132	0.85944	1.13213	0.270631	0.472566	0.580003	-0.377337	0.155418	0.977826
0.101079	0	0.238664	-0.0455971	0.147775	-0.100274	0.153527	0.0406432	-0.0770278	-0.0732926	-0.0241669	-0.17471	0.0189341	-0.0612899	0.0355818	0.043125	-0.194036	-0.0288063	0.0777506	0.129209	0.169093	0.0586833	0.176723	-0.118223	0.277602	0.0334063	-0.204316	0.273984	-0.147191	-0.0789052	-0.0136587	-0.175369	0.119075	0.00774154	0.107301	0.0118794	-0.0704127	-0.214592	-0.109965	0.200286	-0.188052	0.147474	-0.0842425	0.497566	-0.079112	0.000207329	-0.159217	-0.101124	0.0149763	0.189783
-0.00925011	0.0303754	0.0308872	-0.0104885	0.0697556	-0.00277759	0.0253519	0.00166908	0.0251495	0.0147914	0.00432458	-0.050761	-0.00822005	-0.0117809	0.00464579	0.0437076	-0.00175883	0.0336233	0.00951427	-0.0225309	0.0223236	-0.00488361	0.0020437	-0.0152952	0.0146204	0.00358336	8.39834e-05	-0.0306132	0.00693261	-0.0288923	-0.0188903	0.00598182	0.010168	-0.0530948	0.00118061	0.0738555	-0.00900076	0.00400183	-0.00530893	-0.0242569	-0.0282977	-0.0044796	-0.00758452	-0.0150981	-0.0125137	0.0426456	0.010087	-0.0152586	-0.0149557	-0.0100644
1.4989	0.109493	0.229273	-0.637381	-0.232901	0.326796	-0.00924963	-0.493406	-0.313116	0.160902	-0.354169	1.19412	0.541691	0.157542	0.266124	0.0683769	0.536885	0.113092	-0.640359	-0.604557	0.194119	-0.948407	0.0648089	0.699077	0	-0.0970314	0.147212	-0.694519	-0.0138785	-0.530567	-0.506881	0.981488	0.066006	-0.421037	-0.464986	-0.0057272	-0.220272	0.797955	-0.0116547	0.196778	0.591605	-1.24928	0.332821	0.148127	0.0572403	-0.503819	0.434298	0.373776	-0.520698	-0.275306
0.0105586	-0.0353852	-0.0104042	-0.00407955	-0.0353188	0.0422249	-0.0329477	0.0117981	-0.011532	-0.00140538	0.0430226	-0.0612673	0	0.0462846	-0.0322377	0.0486848	0.00740189	-0.00856378	0.0161067	-0.0403446	0.00838537	-0.0193487	0.0176517	0.0277433	-0.0182545	0.00263485	0.00970794	0.00105713	-0.0115704	0.00745999	-0.0104311	0.0245671	-0.0161046	0.00345879	-0.0209512	0.0200862	-0.0117965	-0.0238325	0.00918344	0.0194335	0.0107361	-0.0099042	0.0209447	0.0391412	0.000902633	-0.0134712	-0.0186367	-0.0148153	-0.0547169	-0.0136353
-0.464885	-0.0900205	0.877635	0.126318	0.0466246	-0.252244	-0.789771	0.087752	0.14043	-0.689967	0.0270399	-0.275971	-0.272514	0.647558	0.173675	-0.184885	-0.189994	-0.522501	0	0.22321	0.362825	0.0991271	-1.39854	0.6673	0.625877	-1.47125	0.54056	-0.366133	0.491408	0.495972	-0.1011	1.06457	-0.631338	0.0107826	-0.551159	-0.769126	0.40017	-1.47175	0.456691	-0.807714	-0.383201	-1.07595	-0.072956	-1.27469	0.0503493	-0.598634	0.628103	-1.63216	0.0683558	0.107429
-0.0078775	-0.0145261	0.0233401	-0.0195932	0.0484945	-0.00727824	-0.00664147	-0.00149648	0.0166769	-0.0174028	-0.0187402	0.012396	0.0584343	0.0226997	-0.00870661	0.00331992	-0.0400541	0.027151	-0.0124656	-0.0414731	-0.0580574	0.0198748	-0.0321376	0.057588	0.00597256	-0.0469724	0.0588381	0.033081	0.00736237	0.0236683	0.0273516	0.0520235	-0.0126356	0.0264524	0.0335154	-0.0193995	0.032592	-0.013834	0	-0.0123794	0.00574066	-0.000698772	0.0167049	0.037193	0.0372268	-0.0336484	-0.00637218	-0.059682	-0.0110475	-0.00603363
0.00541408	0.0188481	-0.00696253	-0.0101944	0.0109835	0.0300963	0.0211571	-0.0106783	0.013527	0.0113493	-0.0263986	-0.0324613	0.0403989	-0.00393712	-0.00443545	0.00356231	-0.0915062	0.0275338	-0.00802458	-0.026339	0.0304367	0.0283607	-0.0243325	0.0631587	-0.0121354	0	0.0336563	0.00582844	-0.0367594	0.0427733	0.0225084	0.0079947	0.0178969	-0.00570676	0.0452471	-0.0196956	0.0478949	0.0113875	-0.0405943	-0.0206105	0.0136364	-0.0393684	0.0107292	-0.015078	0.102506	-0.0519009	-0.0155314	-0.0425521	-0.01254	-0.0374201
-0.582039	-0.264641	0.910769	-0.242588	0.386608	-0.233373	-0.68439	-0.121066	-0.00927004	-0.669827	-0.346863	-0.748761	0.0927796	1.03939	0.352322	0.0901119	0.222615	-0.251382	0.048289	0.23078	0.524084	-0.408614	-0.798025	0.304675	0.0877476	-0.0826101	0.776386	-0.29669	0.81856	0.469068	0.0325974	1.21616	0.135557	0.172595	-0.533438	0.139664	0.579371	-1.71177	0.0694168	-0.109211	-0.890896	-0.949944	-0.0128081	-0.47435	0.604191	-0.480299	-1.53791	-0.889901	0	-0.340863
-0.0366508	0.00392143	0.0255083	-0.0276025	0.0270187	-0.0104688	-0.0472593	-0.00930368	0.00217974	-0.0141782	0.0266011	0.0460921	-0.00808102	0.0653981	0.0273253	0.0051446	0.0203229	-0.0223397	-0.00727503	-0.00989406	0.0416611	0.0019672	-0.0358133	0.0814903	-0.00152424	0.00752143	0.0852759	-0.000126969	0.0145547	0.0472766	-0.0314064	0.10976	0.00299669	-0.00250793	0.0422854	-0.0369368	0.100967	-0.00736437	0.0201201	-0.00981602	0.0143429	-0.0449862	0.0644779	-0.0119896	0.114323	-0.00351165	-0.0255253	-0.03856	-0.01456	-0.034785
-0.287817	-0.326951	-0.873547	0.0663755	0.233364	0.932956	0.959362	0.10653	-0.353733	0.323049	0.548377	-0.83628	0.102898	-0.484264	-0.292851	0.546807	-0.87045	0.235388	0.199335	0.576977	0.233068	0.541885	0	-0.787269	0.916648	0.235875	-0.301757	0.147683	0.212846	-0.33556	0.109342	-0.985869	-0.547421	0.298668	0.232274	-0.435392	-0.783456	-1.31279	-0.113446	-0.502969	-0.711727	0.0773158	0.189793	-0.0286666	-0.267791	0.183199	-0.245092	-1.27063	0.079686	0.946333
-0.0157346	0.00741174	0.00733649	0.0031261	0.00938672	0.0238695	0.0139258	0.0327197	0.026583	-0.0202632	0.00884104	-0.00934684	-0.0114391	0.0162972	0.0100362	0.0360634	-0.0178769	0.0242147	0.0234167	-0.0187414	0	0.0190903	0.0298926	-6.63246e-05	0.00688153	0.00132291	-0.0251586	-0.00838898	-0.00934741	-0.0219936	0.000778276	-0.0312567	0.0271174	-0.0131394	-0.0106412	0.0203269	-0.0389304	-0.00171774	-0.0511197	0.0191835	-0.0289583	0.00583562	-0.00598291	0.0345831	-0.0231942	-0.0228751	-0.0263675	-0.0513684	-0.0189313	-0.0520387
0.418371	-0.135695	1.0457	0.145029	-0.0806247	0.258086	0.549606	0.223219	-0.654831	0.130689	-0.0183786	-0.489884	-0.149597	-0.450973	-0.331775	0.13838	-1.06276	-0.0727523	-0.025273	1.02933	0.212452	0.320206	0.135502	-0.541085	1.2902	0.239284	-1.38207	0.856627	-0.288437	-0.163804	-0.357869	-0.672114	-0.330679	0.320671	0.471985	-0.112866	-0.35538	-1.63354	0.0778203	0.19376	-1.14238	1.23267	-0.149538	1.10579	-0.436015	0.661243	-0.633281	-0.656458	0.271364	1.15328
0.0346675	0.0188473	-0.00219656	0.00678967	-0.0402076	0.0440824	-0.0119795	-0.0117288	-0.0114965	-0.041581	-0.0099702	-0.000180872	0.0226374	0.0234125	0.0222508	-0.0665217	-0.0036013	-0.00383935	-0.0155095	0	-0.0272746	0.0337684	0.0114587	0.0479517	0.00953346	-0.0061192	0.0424286	-0.0049631	0.0103033	0.0267799	-0.0364488	0.0150957	-0.0149943	0.0135231	0.00614468	0.0294022	-0.00320391	-0.0240395	0.0317867	-0.0151598	-0.0141665	0.00293414	-0.0568546	0.00736295	-0.0461966	0.0169175	-0.00498618	0.0308348	-0.0116686	-0.0264759
0.136197	0.0166429	-0.0249087	0.1723	0.0330977	-0.00649482	0.028551	-0.027857	-0.0139332	-0.00566956	0.0222952	-0.0151852	-0.0698433	0.0744169	0.0442482	-0.00187537	0.0614347	0.00275285	0.0169507	0.0728452	-0.0201759	0.0405203	0.00351984	0.0181356	0.0524023	-0.0164083	-0.0205702	-0.0359903	-0.0427971	0.00256047	0.0138246	0.0932897	-0.00380122	0.0164473	-0.0618816	0	-0.0118364	-0.0458232	0.055651	-0.0191675	-0.0115991	-0.0303322	0.091151	-0.0120838	-0.0731881	-0.0303392	0.036225	-0.0204668	0.00591909	0.115306
0.216653	0.158274	-0.50681	0	0.131362	-0.48522	-0.181788	0.0662925	-0.438887	0.0634888	-0.448358	-0.106895	-0.339033	-0.0336025	0.074018	-0.0398728	-0.537559	0.0291489	0.198071	0.00299076	-0.166756	0.280538	0.621773	0.104649	-0.0203844	-0.246813	-0.0749657	0.0487396	-0.408149	0.452128	0.753972	0.15013	-0.0373142	-0.0818151	-0.189781	0.0592633	0.169612	-0.537992	-0.322839	0.0851208	-0.239289	-0.177492	0.614501	0.0638253	-0.340459	0.487425	-0.993114	-0.374519	0.192284	-0.0979916
0.0184108	0.00840879	0.00929445	0.0570446	0.0128077	0.0252255	0.0351228	0.012004	0.0140664	0.039223	0.0322545	0.0516143	-0.00676815	-0.0462181	-0.0170713	-0.0147919	0.0154738	0	-0.010346	0.0246199	-0.00539772	-0.0276614	0.0258426	-0.0211966	-0.0114049	-0.0177	0.0143925	-0.00915977	0.000941282	-0.0239432	-0.000655253	-0.00241139	-0.00936761	-0.0392587	-0.0282521	0.0502646	-0.0467203	0.00595199	-0.0162835	-0.0213072	-0.0254819	-0.0151266	0.00597991	-0.00470168	-0.0418912	-0.021932	0.035568	0.0143974	0.000987258	-0.009585
-0.0919804	-0.032066	-0.185621	0.303007	-0.0332518	0.0762098	0.123388	-0.00373337	0.101184	0.12063	0.00528791	0.346213	0.183353	-0.0844978	-0.0571111	0.0907561	0.025768	0.556033	0.0475688	0.0382435	0.0639303	0.196101	0.327009	-0.228678	-0.20412	0.275159	-0.0238055	-0.116898	-0.230599	-0.124318	0	-0.21514	0.411234	-0.233237	0.775807	0.318902	-0.246088	0.290911	-0.21041	0.177445	0.254751	-0.0678194	-0.0953954	0.0799388	-0.31468	-0.171012	-0.0849559	0.340768	-0.0927053	-0.230212
0.0219166	0.00580739	-0.00415538	-0.00995878	0.0110798	0.0238135	0.00720932	0.057319	0.0167135	0.037215	0.000560485	-0.0351717	-0.0100826	-0.0138156	-0.00079292	-0.000901607	0.0376665	-0.00762693	-0.0169713	-0.0172856	-0.0216877	0.0160392	0.0251615	-0.0302339	-0.0478078	-0.00470468	0.0211297	0.0239462	-0.0125141	-0.00559291	0	0.0103237	0.024774	0.0339463	-0.0443232	-0.0233026	-0.00204344	-0.0023907	-0.0251828	0.0132021	0.0564537	0.0233372	0.000642036	0.0323953	-0.00269491	0.00469061	-0.00404084	0.11858	-0.0144759	-0.00859715
0.00352284	-0.0203597	0.00469865	0.0657671	0.0152785	-0.0149	0.0289204	-0.01466	0.0498517	-0.0130443	0.00927377	0.0116264	-0.0138971	-0.00819733	-0.00231602	0.0308425	0.0479701	0.029645	-0.0218352	0.0513863	-0.00309754	0.0404131	0	0.00963584	0.0298008	-0.0181206	0.0301289	-0.00864152	-0.0171962	-0.0258571	0.000246421	-0.0104318	-0.0137649	-0.0112033	-0.0224135	0.00898085	-0.0382318	0.0192323	-0.0471005	0.0301126	-0.0316724	0.0349166	-0.0362959	-0.0100224	-0.0204065	0.0385185	0.0636413	0.00995049	0.0172052	0.0164039
0.0180521	0.154375	0	0.231164	-0.0417353	0.0278742	0.093729	0.0698878	-0.00441	0.0424914	0.00562533	-0.0821054	-0.0223271	-0.0452419	0.209935	0.119519	0.00747252	-0.0113626	0.160901	0.08112	0.145244	0.118086	-0.0493701	-0.110716	0.018811	0.0705641	-0.106403	0.131435	-0.0174561	-0.0469538	0.0595691	-0.125011	-0.0892291	-0.00760958	-0.0161155	-0.0819672	-0.0523918	-0.0786921	0.0379673	0.0320989	-0.126934	-0.0428206	-0.139156	-0.0860852	-0.144222	-0.0474026	-0.0611108	-0.0461072	0.015092	0.0931406
-0.0845553	0.182637	-0.0546799	0.213364	-0.0229928	-0.00911787	0.109944	0.191103	-0.0535099	0.200109	-0.0873679	0.0382048	-0.0301188	-0.147166	0.123584	0.0516399	-0.0945547	0.0377214	0.232637	0.087368	0.0630059	0.0665273	-0.121807	-0.113608	-0.0398485	0.26811	-0.155286	0.224827	-0.0508521	0.0119818	0	-0.141427	-0.0536378	0.0928128	0.0410492	-0.086427	0.0140232	-0.138136	-0.0254763	0.232061	-0.1319	-0.160987	-0.159592	-0.170685	-0.0389804	0.0071771	-0.198368	-0.11215	0.0112094	0.197046
0.13746	-0.512807	0.024613	0.129931	-0.0100771	0.255692	0.393861	0.185707	-0.00370975	0.0117129	0	-0.656148	-0.458342	1.08542	0.428769	-0.26147	-0.356585	-0.128019	-0.0450763	-0.455728	0.319836	0.13305	0.402197	-0.384802	-0.20334	-0.704853	0.216877	0.183238	0.390423	-1.29782	0.322962	0.789729	0.616869	-0.363384	-0.910157	-0.0218602	-0.502311	-0.0699061	-0.272285	0.13075	-0.974272	-0.922406	0.587093	0.0655107	0.108438	-0.544626	-0.712085	-0.657859	0.648815	-0.102105
0.0444376	-0.0308478	-0.0139354	-0.0227169	0.0588123	-0.0110997	0.00522361	0.0700428	-0.0504228	0.00535367	0.0279468	-0.00283496	-0.0125933	0.0680359	0.0114568	-0.00958654	-0.0612589	0.0660003	0.0239926	-0.0157826	0.0349707	0.0151626	-0.0531199	0.087468	-0.0539597	-0.0602414	0.022201	0.00692801	-0.0233324	-0.0175618	0.0243208	0.0586305	0.016343	0.0122114	0	-0.0441588	0.0268399	-0.00908088	-0.032282	0.0100901	0.0418655	-0.0390214	0.105391	-0.0490804	0.10485	0.00196812	-0.049463	-0.126565	-0.0331314	-0.00746874
0.147005	0.166151	1.63329	-0.740942	0.594644	0.542248	0.337441	0	0.872532	-0.0559407	0.0447214	-0.667173	-0.046581	1.39408	0.358736	-0.580265	0.407229	-0.757034	-0.458907	-0.175987	0.220497	0.0267144	-1.36568	0.194136	1.02243	-0.942344	0.852105	-0.297739	1.08886	0.269384	-0.260106	1.65994	0.684699	0.304268	-1.1113	-0.952293	0.329812	-0.408492	-0.454389	-0.797458	-0.669976	-0.972707	1.07093	-0.620607	1.04049	-0.201371	1.08461	-1.27473	-0.0479539	-0.420238
0.0391064	-0.14819	0.0432509	0.0302973	0.0685125	0.288243	-0.0290217	0.0783756	0.0692984	0.102823	0.120303	-0.108809	0.0567257	0.290944	0.0805955	-0.127226	-0.0220381	0.0277742	-0.00251053	-0.0651934	0.0557743	-0.00724749	-0.0210318	-0.0732182	-0.148772	-0.169603	0.152252	-0.0395416	0.149982	-0.110734	0.0802075	0.177699	0.292088	0.0131618	-0.180188	-0.0687153	0	-0.0710797	-0.127069	-0.136968	0.00123145	-0.140139	0.10027	0.0633326	-0.0835114	-0.0898911	-0.235425	-0.0530107	0.0890534	-0.07141
-0.0275162	-0.010626	0.0649295	-0.0545123	0.00971593	-0.0162365	-0.0990413	-0.0118533	0.0376475	0.0129401	0.00233002	-0.043873	-0.0207262	-0.0132995	0.0407783	0	0.0450018	-0.0220012	0.010639	-0.0583417	-0.020835	0.0285276	0.00159078	0.0307885	0.0341393	-0.041425	0.0554218	-0.00176464	0.082805	0.0430769	-0.0335637	0.0787138	0.00665271	0.0807598	-0.022753	0.0111297	0.054498	-0.0270908	-0.00569285	0.0352614	-0.0209603	-0.00402272	-0.00562488	0.0132377	0.0952081	0.0716423	-0.0160705	0.0411889	-0.0147799	-0.0607784
-1.90207	0.779942	1.62518	-0.599984	0.979297	-1.50187	-0.94466	-0.254396	1.01192	-0.30674	-1.00613	-0.0513524	-0.168241	0.736962	0.537369	-0.440922	0	-0.444642	0.094114	0.138712	0.637416	0.948619	-1.37385	0.606239	0.365373	-0.169153	0.815962	-0.0413401	0.953773	0.574451	0.334901	1.4247	0.704571	0.407696	-0.0911615	0.187687	1.00055	-1.03551	-0.239275	0.556455	-1.81065	-1.28896	-1.4958	-1.47994	1.0467	0.0847072	0.675136	-0.842906	-0.257863	-1.20649
-0.610397	0.590623	1.33336	-0.258373	0.735664	-0.445114	-0.425308	-0.0426267	0.886432	-0.163114	-0.338879	0.283605	-0.0374587	0.586755	0.427028	-0.213334	0.091764	-0.161734	0.19223	-0.040855	0.323187	0.679057	-0.60913	0.778685	0.316913	-0.453236	0.940375	0	0.355267	0.975397	-0.13623	1.46623	0.299713	0.718089	-0.177693	0.0584482	1.12662	-0.570508	-0.0701084	0.183546	-0.491089	-0.555819	-0.415334	-0.582899	1.3271	0.164652	0.281663	-0.578922	-0.0525047	-0.451943
0.00778883	-7.57615e-05	-0.0273085	0.0259913	-0.0236668	-0.0204931	-0.0132272	0.0556406	0.0130721	-0.00256968	-0.000300687	0.00764461	0.000885087	-0.0284245	-0.0168045	-0.0362341	-0.0161285	-0.0540849	-0.0792668	-0.0152692	-0.0292873	-0.0304897	0	-0.0112337	0.0015946	-0.00542209	0.042255	0.01159	0.177964	0.178149	0.0205523	-0.0121708	0.0031264	0.0397811	-0.0059473	0.0446563	0.137992	-0.0554569	0.0143811	0.117024	-0.0806254	0.00186324	-0.0415523	0.119946	-0.00731684	0.0235954	-0.0215029	0.145312	-0.0100913	0.00498543
0.165547	0.225829	0.957915	-0.417058	0.369429	1.05687	-0.253028	-0.30106	0.857506	-0.0978768	-0.279455	-0.528859	1.40262	-0.0414338	0.347081	-0.207666	0.807936	-0.346249	0	-0.133419	-0.10991	-0.310159	-0.178694	-0.141854	0.706996	1.94746	0.0233908	0.141185	0.223184	-0.112481	0.678731	0.47291	0.102383	-0.0364375	-0.293664	-0.386499	-0.118813	0.140587	0.0125176	-0.173417	0.00500242	1.45608	0.144628	0.439464	1.29605	-0.0695906	1.4802	-0.256402	-0.269709	0.671004
0.255755	0.0290491	0.0988243	-0.0895672	0.145138	0.36548	0.0147237	0.079364	0.318874	0.0311695	-0.0328411	-0.0855264	-0.00166299	-0.0123223	-0.0777679	0.0281612	0.256249	-0.0851842	-0.00223371	0.0250811	-0.0231813	-0.00851128	0.05289	0.00584068	0.153104	0.0192408	-0.0158965	-0.0758965	0.0171788	-0.018304	-0.0806121	0.0969917	0	-0.0275866	-0.0360278	-0.0490263	-0.0102513	0.0152616	-0.0320792	-0.0721196	0.11395	0.144539	-0.131127	0.0591987	0.572448	0.0340401	0.313148	-0.0610863	-0.0753577	0.165964
-0.00545139	0.0079073	0.00943167	0.0479891	0.0438437	-0.00945596	0.0218222	0.00294743	0.00906972	-0.0126717	-0.0154535	0.0257399	0.0166166	-0.0080447	0.0661145	-0.0227441	-0.0577647	-0.028331	-0.0291324	-0.0388667	-0.0172364	-0.0154499	-0.0454627	0.0140274	-0.0214995	-0.000793075	0.0483398	0.0478673	0.0117716	0.014099	0.0166526	0	0.0183959	0.0279877	0.0116074	0.0202245	0.04017	-0.00228685	-0.0209268	-0.0355907	0.05347	-0.028071	0.0774614	-0.0236865	0.118206	-0.0111101	0.0122691	-0.0654779	-0.0304975	-0.00844433
0.0183586	-0.0165185	-0.0246171	-0.01179	0.00601536	-0.00147624	-0.00934385	0.00934136	0.0285232	-0.0155891	-0.0044062	0.0199449	-0.0275436	-0.012746	0.000550042	0.0477576	-0.018441	0.0226272	-0.000546415	0.000593242	0	-0.0365625	-0.00448012	-0.0104792	-0.037144	0.0401028	-0.00873761	0.00141104	-0.0079628	0.0159268	0.00184682	-0.00906039	0.00318756	0.0200769	0.0259856	0.00522293	0.0137609	-0.000743868	-0.0388117	0.00707381	0.0333644	0.00648461	0.00449604	0.00124353	0.0452457	-0.0298322	-0.0358447	-0.0493574	-0.0167878	0.0043688
-0.0247973	0.00488099	0.0562767	-0.0479819	-0.00200187	0.0324383	0.0382651	0.0127984	0.0416275	0.0260187	-0.0386062	0.0114056	0	-0.00528931	0.0133948	-0.0104138	-0.0217305	-0.0211017	-0.00150047	-0.0423327	0.0564698	5.69326e-05	0.0145883	0.0343392	-0.0376727	0.0366611	0.00898766	0.00927468	-0.011341	0.00379326	-0.0104799	0.00628977	0.0369937	0.00301324	0.0294464	0.00612647	0.0276672	0.0195251	-0.049088	-0.00216616	0.0118119	-0.0677362	-0.0424208	-0.0316761	0.00854501	-0.0212132	-0.0367407	-0.0119179	-0.0521132	-0.0627873
-0.0144731	-0.0297655	0.00809419	-0.0295925	0.0384585	0.00802081	-0.0135091	0.00721389	0.0211394	0.0234115	0.0227043	-0.0198658	0.040973	0.000507736	0.056736	0.0335443	-0.038201	0.00261033	-0.00918722	-0.0231444	0.0415691	0.00816199	0	-0.00621739	-0.0184707	-0.032257	-0.0040195	0.00166745	-0.0266214	0.00443838	-0.0251799	-0.00401274	-0.00234753	0.00416016	-0.0211753	-0.0409189	0.0138716	0.035228	-0.0173516	-0.0383115	0.0553621	-0.0339364	0.00653272	-0.0330977	0.00880671	0.0295502	-0.0345853	-0.0328407	0.00438831	-0.0158697
0.0123125	0.026568	-0.000743546	-0.0255487	0.0114077	-0.0360048	-0.0252827	-0.00934118	-0.0510998	-0.0317572	-0.0426959	0.0252484	-0.0246146	0.00801939	0.0374996	0.0063555	-0.00650141	-0.0249131	-0.0244323	-0.0423715	-0.033678	-0.0220926	-0.00399525	0.0334331	-0.0538866	-0.0168933	0.0245577	0.00726894	-0.0117245	0.0236425	0.010727	0.0266705	0.0342881	0.0472386	0.00577793	0.0185322	0.014104	0.0228841	-0.00946347	0	0.0229884	-0.0286052	0.0292632	0.0114444	0.0625465	-0.0388826	-0.0102147	0.018946	0.015875	-0.0290905
-0.00051339	0.0151126	-0.0113054	-0.0234716	-0.00583717	-0.0301287	-0.000853286	-0.0260313	-0.0012338	-0.00270192	0.0169167	0.015135	-0.0192398	0.00920391	0	0.0172834	0.0627896	0.0243829	0.0511385	0.00870399	0.0200558	0.0180718	-0.00781771	-0.0374141	0.0189337	-0.00558603	-0.00182314	0.0103185	-0.00172605	-0.0375345	-0.00487104	-0.0103972	0.0283318	-0.0268623	0.0336441	-0.00737519	-0.0311551	0.0367227	0.00901134	0.00147979	0.0242084	0.0408342	0.00561447	0.0130387	-0.0359978	-0.0181029	0.015892	0.0605192	-0.0258847	0.0131274
0.0124382	0.0487331	0.0401457	-0.0244046	0.03105	0.00196853	-0.00828427	-0.00657591	0.0421216	0.0119303	-0.0328865	0.0365926	0.0192807	-0.011526	-0.0255656	0.0104528	-0.0623703	0.0096034	0.0108578	-0.0268382	-0.0397783	0.00786819	-0.0076754	-0.0037806	-0.0106433	-0.0120889	0.0431989	-0.000806062	-0.0268365	-0.00738567	0.00644035	-0.0321045	-0.00941578	0.0425823	0.0279063	0.0265777	0.0112975	-0.0166122	0.00437703	-0.0508007	0	-0.0560966	0.00476963	0.00443393	0.0318718	-0.0259407	-0.0136093	0.02914	-0.0248035	-0.0178778
0.0226649	-0.0102399	0.00589215	-0.00219989	-0.013964	0.000243997	0.0273866	0.0261473	0.00625083	0.00855322	-0.0163018	-0.00136076	-0.00643008	-0.01072	0.0378783	0.00911816	0.0123232	0.042345	0.0174971	-0.00205097	0.0126132	-0.00819056	0.0362812	-0.00816343	-0.00606141	0.0700471	-0.00769368	-0.0388822	-0.0374115	-0.0241468	-0.0114239	0.00737812	0.0235993	-0.0193527	0.00138785	0.0837101	0.0079524	-0.018605	0.0263471	0.0833412	-0.0245015	-0.0144983	-0.00866764	0.044273	-0.00635489	0.0427286	-0.0201081	-0.000536149	-0.00670964	-0.0246416
0.00165323	0.0177141	0.0260095	0.00513758	0.0132692	0.00597346	-0.00288526	0.0229093	0.00462587	0.0192442	0.0330461	0.0441635	-0.0129231	-0.0135203	0.0150176	-0.00611989	-0.0426713	-0.0332403	-0.0424085	-0.0419167	0.00258577	-0.000560228	-0.0221942	0.0214991	-0.00672617	0.0163486	0.027128	-0.00227037	0.0384084	0.00487003	-0.029369	0	0.0276449	-0.0254487	-0.0118104	0.011953	0.02179	-0.055174	0.00300811	0.0389813	-0.052413	-0.0409125	-0.00586373	-0.0510812	0.0203389	-0.00922734	-0.0575263	-0.0145181	-0.00909357	-0.0322822
-0.000951342	0.00835672	0.0404131	0.0108305	0.0194947	0.0264748	0.0237351	0.0255693	0.0486969	-0.00237261	-0.00635376	-0.0114253	-0.0130793	0.0118725	0.0389398	-0.0234442	-0.036042	-0.00525902	0.0132741	-0.0109605	-0.0220868	0.0288115	0.00744452	0.00297079	-0.0295186	0.0278034	-0.0266955	0	-0.00205721	0.0187068	0.00231279	-0.015317	0.041573	0.0255672	-0.0162694	0.011837	0.00535901	-0.0505387	-0.00435255	-0.0158417	0.0368939	6.26807e-05	-0.0324271	-0.0406039	-0.0119877	0.00598768	-0.00455792	-0.0302575	-0.0103809	-0.00156139
0.331181	0.806707	-1.04329	-0.568913	1.26571	-1.88342	-0.516318	-0.312261	2.89288	-1.99111	-0.979269	-1.577	-2.42024	1.64108	-1.22343	-1.15218	-2.21571	-1.5106	0.733003	1.24957	1.89248	0.224413	1.23372	2.04511	-1.89992	-0.403204	1.54193	0.482517	0.478044	0.862621	-0.00285475	-2.8052	1.28202	0.359416	-2.06356	0.58236	1.34311	0	0.594812	-0.455958	-1.88427	-0.652072	-0.0328496	0.323279	1.08853	-1.05694	-1.26748	-1.10694	0.697887	-0.96237
-0.110572	0.36383	-0.589183	-0.198878	1.04108	-0.979988	-0.34636	-0.145689	2.45513	-0.96656	-0.56047	-0.861013	-1.10852	1.4641	-0.436031	-0.694431	-1.02329	-0.790182	0.457702	0.75111	1.77794	0.224514	0.860651	1.76712	-0.965617	-0.30581	1.19827	0.53037	0.278259	0.689794	0.279287	-1.15457	1.45872	0.30141	-1.07774	1.14016	1.35947	0	0.291281	-0.211662	-0.965408	-0.639502	-0.308384	0.464818	1.04732	-0.684144	-1.07282	-0.671952	0.593916	-0.575791
0.128071	0.444728	1.63411	-0.701788	1.55673	0.58983	-0.723381	-0.531445	0.179212	-0.688949	0.455391	-0.572625	0.116728	0.974711	-0.598532	-0.464254	0.363574	-0.620291	-0.319711	0.205437	0.00900127	-0.260507	-2.26124	0.826929	0.765435	-1.47894	0.17242	-0.754986	0.317682	0.705063	-0.829828	0.511765	-1.13248	-0.353272	-2.05069	-1.84971	-0.0855717	0.249511	0.26482	0.0267371	-0.898893	-0.50611	0.719716	-1.56493	0.0772203	0	-0.616585	-1.16302	0.0913024	-0.0705996
0.0266982	-0.0462671	0.273184	-0.0964705	0.406071	0.126417	-0.0644684	-0.135138	0.00937456	-0.103496	0.0883602	-0.109813	0.0282379	0.17583	-0.0663302	-0.00512268	0.0599424	-0.0495723	-0.0646752	-0.0621819	-0.00862747	-0.0534813	-0.044978	0.146524	-0.0264492	-0.0737244	0.153382	-0.0254452	0.00221291	0.0104383	0.0656069	0.0748591	-0.187792	-0.0214037	-0.164007	-0.182361	-0.113665	0.141123	-0.0645178	0.194164	0.0590187	0.0215897	0.139691	0.0357834	-0.0689154	0.000541728	-0.00619229	0	0.0662311	-0.0918029
0.167106	0.407002	-0.155982	-0.195479	1.07581	-0.183371	0.00270611	0.0052057	2.17255	-0.717142	-0.196045	1.50698	-1.04816	0.523114	-0.319825	-0.767032	-0.818467	-0.866567	0.352613	0.367322	1.45094	0.21118	-0.53274	1.52469	-0.679615	-1.42592	0.754383	0.242621	0.476503	1.23439	0.524827	0.572254	-0.0913013	0.328613	-0.877182	-0.175022	1.30584	-0.470511	0.252108	-0.726828	-0.619005	-0.0901775	0	-0.417978	0.886369	-0.302055	-1.50775	-1.62171	0.489157	-0.0982151
0.0150166	-0.00800432	0.0229069	-0.0113357	0.0449788	0.0184115	-0.0423835	-0.046377	-0.00451984	0.0673531	-0.0255712	0.0316022	-0.0433866	-0.0073524	-0.0435056	-0.0520516	0.0207682	-0.00941187	-0.00287961	-0.030753	-0.0341015	0.0126199	-0.0266006	0.0427627	-0.0111729	-0.0465873	0.0463824	-0.0194159	0.0395543	0.0320762	0.0560933	0.0160259	-0.00595517	0.0361144	-0.0137591	-0.00763783	0.0547038	0.0267624	0	0.0313877	-0.0313663	0.0400589	0.038609	0.0317542	0.0117719	-0.0386782	-0.0245821	0.00162643	-0.0257196	0.0126051
-0.0309845	0.11793	-0.152337	-0.022231	0.441233	-0.171087	-0.0764865	-0.0325062	1.1882	-0.163768	-0.0985775	-0.208918	-0.227028	0.160437	-0.116624	-0.0430635	0.00385688	-0.163191	0.187384	0.260749	0.631037	0.0619531	0.0747055	0.730614	-0.141818	-0.233192	0.541714	0.0698906	0.151081	0.140281	0.100575	-0.257211	0.337337	-0.0065857	-0.219406	0.178947	0.530903	0.0943956	0.107972	-0.210536	-0.173735	-0.134347	-0.0332492	0	0.413339	-0.240736	-0.126857	-0.166816	0.156	-0.116706
0.355045	0.390355	0.968251	-0.676876	1.58792	0.482898	-0.462105	-0.607756	0.47513	-0.86942	-0.080841	-0.0774734	0.260209	0.10126	-0.673975	-0.65356	0.212519	-0.554975	-0.478517	-0.221858	0.0496521	-0.239592	0.107684	0.343849	0.822005	-0.347799	-0.710592	-0.0412337	-0.417333	0.573786	-0.340916	0.122745	-0.113813	-0.656474	-0.981241	-0.104361	-0.343655	1.14389	-0.231089	0.88391	-0.423715	0.100837	0.513395	0.206133	0	0.691602	1.43559	-0.0814979	0.269902	-0.188315
-0.0295849	0.0673726	0.251499	-0.0442634	0.690947	-0.021591	-0.0534964	-0.0342888	0.121462	-0.0575709	0.117991	0.00680303	0.0841168	0.0899062	-0.0716335	-0.0231889	0.0962722	0	0.00479981	0.0752795	-0.0767126	0.0146357	-0.100933	0.175437	0.0920666	-0.144578	-0.0318296	-0.0226327	0.0675513	0.0512107	-0.0393546	0.0626767	-0.0529603	-0.0451262	-0.102643	-0.131706	-0.0314317	0.0981343	0.0193971	-0.070444	-0.00806651	0.0270873	0.180031	-0.0536165	-0.0676856	0.0172417	0.0879618	-0.0308538	0.00177128	-0.0214141
0.549597	-0.215743	0.120633	-0.407999	0.327113	0.0914784	-0.110491	-0.234102	0.0397153	-0.307888	0	1.90514	-0.591082	0.216987	0.16108	-0.474154	-0.229016	-0.562887	0.116362	-0.137594	0.244146	0.137849	-0.93797	0.520456	-0.424651	-1.43387	0.539837	-0.330077	0.483627	1.00406	1.08793	0.711472	-0.313189	0.318418	-0.397055	-0.201732	0.695314	-0.350325	-0.0203896	-0.231206	0.0801376	0.261416	0.0834458	0.786601	0.124026	-0.0471377	-0.580561	-1.45402	-0.0844712	-0.0282079
0.173512	-0.0189491	-0.0954149	-0.0548087	0.556375	-0.101449	-0.00802556	-0.100327	0.681561	-0.32492	-0.0123585	1.52871	-0.311925	0.561843	0.0258579	-0.34139	-0.232256	-0.277623	0.0833632	0.24282	0.570145	0.167155	-0.245338	0.639632	-0.28079	-0.39058	0.553015	-0.0632056	0.305922	0.727868	0.567442	0.117813	0.21719	0.283731	-0.238918	0.00426678	0.801408	-0.102496	0.173624	-0.163207	-0.144811	-0.13433	0	0.475877	0.521156	-0.139915	-0.617212	-0.595269	0.220351	-0.0225083
1.63447	0.432157	0.225527	0.205474	-0.352349	0.677689	1.04976	0.270527	-0.317122	-0.133885	0.807004	-0.335699	-0.106628	-0.358362	0.69711	0.295984	-0.0216867	0.440949	0.5419	-0.142828	0.090056	0.0200094	-0.312429	-0.293394	0.129483	-0.245656	-0.174628	0.0927109	-0.145556	-0.185343	0.129125	-0.41381	0.258487	-0.106804	-0.413473	-0.163203	-0.302211	-0.0344575	0.199342	0.919726	0	-0.115766	-0.142278	-0.20609	-0.260238	-0.335591	-0.312161	0.079701	0.265982	0.285524
0.67012	0.250112	0.016918	0.0745448	-0.212556	0.35624	0.444348	0.0180406	-0.164263	-0.0433745	0.461038	-0.128962	0.0157951	-0.163408	0.299421	0.243901	-0.128108	0.230253	0.507784	-0.0652298	0.0471481	0.0874376	-0.121926	-0.166572	0.0768828	-0.0125466	-0.206835	0.141863	-0.201797	-0.164323	-0.0155207	-0.252974	0.509353	-0.0814096	-0.206937	0	-0.17446	-0.0106282	0.0254145	0.846348	-0.164641	-0.0677486	-0.202575	-0.13989	-0.165328	-0.193859	-0.245736	0.0658954	0.121286	0.196187
0.210793	0.202023	0.520299	-0.388692	0.230343	0.320477	-0.259138	0.040031	-0.287171	-0.171577	0.151149	0.655821	0.0544556	0.449196	0.281374	0.0668407	0.124425	-0.168247	-0.134143	0.153568	0.0479816	0.0199096	-0.377615	0.519422	0.0339523	-0.448999	0.327132	-0.298973	0.219211	0.170563	-0.0922736	0.508946	-0.289682	0.0114536	-0.34285	-0.209369	0.158808	-0.278676	-0.0820872	-0.436497	0	-0.318224	-0.0593086	-0.14598	0.270947	-0.369582	0.0439306	-0.331082	-0.199453	-0.106874
0.163902	-0.0862147	-0.137544	-0.00337929	-0.19271	0.258108	-0.196944	0.768214	-0.00724313	0.45918	-0.00289068	-0.227884	-0.0933478	-0.155837	-0.0268994	-0.131859	0.0199783	0.14427	-0.289507	-0.157868	-0.105913	0.299415	-0.0145075	-0.0439504	-0.107868	0.119039	0.748975	0.0623905	0.723937	0.777118	0.235351	0.0551202	-0.203809	0.988667	-0.0658774	-0.0608589	1.04854	-0.109344	0.0808981	0.205543	0.501114	0.395013	-0.0395013	0.367378	0.674309	0.932132	-0.179494	0.78441	-0.016287	0
-0.34547	0.456008	0	0.291857	-0.0908582	-0.65553	-0.0319964	-0.201127	0.519278	0.0157886	-0.331982	0.19195	-0.0658369	0.952442	0.133777	-0.265804	-0.36188	0.368583	-0.219212	-0.30454	0.780389	0.294072	-0.47686	0.710793	-0.312195	0.0869476	0.859738	-0.0424893	0.127456	-0.61479	-0.298793	0.370432	0.185775	-0.311983	-0.0947128	-0.404577	0.0797139	0.141265	-0.243446	0.748171	0.179956	-0.0208313	-0.422736	-0.117218	-0.428005	-0.235271	0.253127	0.122166	0.0633096	-0.128138
-0.571704	0.620393	-0.184978	0.0850077	-0.170775	-1.08461	-0.375568	-0.245959	0.431614	-0.142466	-0.630968	0.218139	-0.0779406	1.02846	0.0351097	-0.191214	-0.9165	0.379209	-0.254992	-0.754574	0.822581	0.453532	0.489945	0.892515	-0.505958	0.235498	0.995116	0.0090791	0	-0.564893	-0.485557	0.387042	0.281977	-0.38805	-0.499199	0.199758	0.226319	0.340013	-0.512989	1.33544	0.304164	-0.151197	-0.796175	0.348862	-0.161869	-0.421861	0.158511	0.628255	-0.00408819	-0.332279
-0.109601	0.426313	-0.170501	0.135138	-0.193398	-0.390299	-0.634656	-0.0751819	0.239838	0.166422	-0.451624	0.179188	0.0499961	0.936954	0.0512526	-0.0350337	-0.391771	0.765338	0.0253091	-0.422962	0.625981	0.675074	-0.129442	0.584099	-0.47046	-0.238932	1.07635	0.018691	-0.021087	-0.210708	-0.293436	0.153965	-0.315198	-0.26707	-0.092963	-0.247592	0.133768	-0.107974	-0.462971	1.12892	0.596761	0.326306	-0.623515	0.372724	0.235479	-0.122545	0.223614	1.13354	-0.0654446	-0.361208
-0.366283	0.711755	-0.0552646	0.143531	-0.175318	-1.10554	-0.542954	-0.142656	0.552477	-0.0413892	-0.635472	0.127728	0	1.14918	0.219585	-0.224296	-1.02475	0.475153	-0.144345	-0.719313	0.969673	0.529065	0.450735	0.862954	-0.545075	0.0400566	1.24077	-0.0502301	-0.054684	-0.196469	-0.461613	0.341224	0.248495	-0.48182	-0.516266	0.0159518	0.311946	0.0310273	-0.609974	1.29031	0.220067	-0.214435	-0.921906	0.42286	0.2856	-0.558863	-0.000259437	0.95313	-0.0272483	-0.406751
0.0272887	0.0483189	-0.00259679	0.0170341	0.0196915	-0.0008656	-0.0072824	0.0272	0.0204299	0.046855	-0.0147644	-0.0356338	-0.00655504	0.00532978	-0.00245956	0.00172242	0.00530806	0.014418	0.0674396	0.0323293	0.00666668	0.0375569	0.016755	-0.0588734	0.0317654	0.0296644	-0.0537502	-0.0173571	-0.0252911	-0.0397885	-0.00457933	-0.0794928	0.00173241	-0.0102159	-0.0365156	0.0252615	-0.0139171	-0.0601066	0	0.0847064	-0.0536129	-0.0544121	-0.0779922	0.0373121	-0.0322906	-0.00587472	-0.0806792	0.00674145	-0.00260066	-0.00622125
0.0202186	-0.0208578	-0.00926817	0.0452384	0	0.0204193	0.000411888	0.00671302	0.0561171	0.0373938	0.0173681	-0.0134574	-0.0307826	0.0116992	0.0214633	-0.00535397	0.00965989	-0.000385898	-0.00365379	0.0201767	0.00734044	-0.0221636	0.015327	-0.00166563	-0.0128014	0.0571618	-0.0045877	-0.0212826	-0.0197986	0.00431116	-0.02277	-0.0438698	0.0325558	-0.0062172	0.00861487	0.0771358	-0.0129595	-0.0107225	-0.0281218	0.0278112	-0.0296076	-0.00542292	-0.0102344	0.035642	0.00652303	0.00854652	0.00415475	-0.0149517	-0.0207373	-0.0186357
-0.0177457	-0.187481	0.352068	0	0.220825	-0.122842	0.0974074	-0.502861	0.205043	-0.517705	0.0368426	0.506238	-0.383843	0.194325	0.142764	-0.701759	-0.14715	0.256537	-0.345543	-0.140545	0.348269	-0.233716	-0.310095	-0.11289	0.129132	-0.359498	-0.199103	1.14945	0.827991	-0.319455	0.999254	0.625947	-0.292656	-0.376592	1.4043	-0.0549981	-0.356424	1.69821	0.575788	0.10057	-0.536778	0.95869	0.789949	-0.23764	-0.269737	1.18346	1.01905	-0.396746	0.491511	0.414085
-0.168158	0	0.627712	-0.346531	0.892124	0.180138	-0.161497	-0.099094	0.875599	-0.389166	-0.282356	0.382128	0.380665	-0.365058	-0.231788	-0.476411	-0.305441	-0.12502	0.084836	0.372449	0.0283168	-0.1952	0.176119	0.147497	0.0140084	0.0976137	-0.434426	0.168861	-0.273293	0.459352	-0.38976	0.0533468	0.125843	-0.103222	-0.441203	0.0829909	0.174481	0.015961	-0.553812	0.0376759	-0.261848	0.156443	-0.271812	0.524253	1.12029	0.168413	-0.403439	-0.17669	0.139147	-0.133587
-0.00891992	0.0203205	0.0367038	0.0230103	0.0133496	0.0457972	0.0167275	0.0750126	-0.00310353	0	-0.0202192	-0.00548613	-0.0178815	-0.0397407	0.00145884	0.010037	0.00425391	0.00580398	-0.00749957	-0.0292219	0.0413166	0.0132108	0.0114829	0.0361492	-0.0571082	-0.0339655	0.00397055	-0.0232823	-0.033837	-0.0192685	0.00607937	-0.0146284	0.027164	0.00827008	-0.00540908	-0.0069126	0.0174948	-0.0174919	-0.0244428	0.00280168	0.026183	-0.041761	0.00585949	0.0244835	0.00935491	-0.0211411	-0.0271183	-0.0419542	-0.0487347	-0.0524307
-0.0942601	0.000298369	0.0312888	-0.0108185	-0.00673486	-0.038847	-0.0519013	-0.0498781	-0.0351608	-0.00742433	-0.0143511	0.0387377	0.0367023	0.0290922	0.127882	-0.0682025	0.0601677	-0.0246746	-0.00770203	0.000948193	0.0291099	0.0207247	0.00427065	0.173991	0.0252248	0	0.0221695	0.0234925	0.121037	0.0516002	-0.00826771	0.0196238	0.0137316	-0.0161765	-0.0604822	0.0588131	0.0370415	0.00399744	-0.0321626	0.148569	-0.054683	-0.0644528	-0.0205634	-0.0179603	0.259864	-0.0320098	-0.0137007	-0.0375889	-0.0262745	0.029771
-0.0704608	-0.0285303	-0.0220396	0.0235823	0	0.0535715	-0.133783	0.106526	0.00472345	-0.0408187	-0.042626	0.560884	0.057345	-0.0834706	-0.0606235	-0.119478	-0.123754	-0.00796967	-0.0604037	-0.0975328	-0.00328188	0.0458423	0.067113	-0.0420238	-0.0948716	0.107474	0.110735	0.0323929	0.23329	0.321127	-0.00779075	-0.0471106	0.14596	0.0162374	-0.0497715	0.242575	0.410098	-0.0798815	-0.0575052	0.281718	-0.0479446	-0.0499174	-0.0291134	0.162269	0.351779	0.113326	-0.14466	0.252633	0.00755957	-0.0304189
0.0487077	0.0491029	0.00613203	-0.00512242	0.0166662	-0.027914	-0.00140178	0.0195581	-0.00298345	-0.010939	-0.0218124	-0.0183499	-0.0162605	-0.0258387	0.023969	0.0426655	-0.024754	0.0118383	0.0204151	0.000656072	0.020097	-0.0282328	0.00445956	0.0326075	0.00474091	0	-0.0191725	0.00163459	-0.0161531	0.00927613	0.00516228	-0.0197686	0.0656107	0.0129608	0.0280891	-0.0209319	0.0116358	-0.0147237	-0.00995456	0.0190827	-0.038748	-0.0365729	-0.0414724	-0.0163842	0.0191901	-0.0122763	-0.0510355	-0.0410125	-0.00518141	-0.0011004
0.116965	0.301792	-0.0340545	-0.0477698	0.0544492	-0.0266269	0.0799737	-0.0508165	-0.036436	-0.0854454	-0.0463248	-0.11591	-0.0764916	0.0101658	0.0488868	-0.0310887	0.117932	-0.0956992	0.0742876	0	0.141508	-0.0169444	0.127746	0.056461	0.0570433	-0.0576487	-0.0960476	-0.00720568	0.0285013	0.328876	-0.0686243	0.0532577	-0.0652996	-0.0273559	-0.0693196	-0.0631787	0.0285146	-0.0396219	-0.00193858	0.00920823	-0.0616547	0.0179643	0.05584	0.105649	0.650256	0.0609129	0.214075	0.0352246	0.0129552	0.00468107
-0.0617041	0.0216399	-0.0149662	-0.0320656	-0.00672558	-0.0301665	-0.0334733	-0.0100895	0.0110452	0.0101274	-0.000416242	0.0169045	-0.0217122	-0.00742689	0.0284168	0	-0.0252981	-0.0278845	0.00919598	-0.0269801	0.0322358	0.0182112	0.0336784	-0.00566242	0.00514521	0.0183821	-0.0235263	-0.0477975	-0.0293328	0.00206815	-0.0297133	-0.02322	0.0560499	-0.0326106	-0.00280222	0.017491	0.0177665	0.00328043	-0.0582737	0.0295915	0.00539273	0.0275387	0.025154	-0.00344955	0.0357575	0.00288598	0.0321957	-0.00709335	0.0123884	-0.0330179
-0.281762	0.647233	0.150131	-0.560977	0.205942	0.339681	-0.263332	-0.211153	0.0094803	0.591911	-0.411747	0.493607	0.302247	-0.403287	0.337416	0.137254	-0.150548	0.235994	0.542391	-0.417335	-0.0285116	0.334588	-0.275879	0.603975	0.542737	0.737419	0.161117	-0.17862	-0.213165	0.121631	-0.576667	0.188593	0.407272	0.256399	0	0.660693	0.899531	-0.728679	0.0101893	0.795883	-0.924079	-0.622915	-0.776167	-0.327292	0.272296	-0.62069	-0.110686	-0.263372	-0.143474	-0.716421
-0.0417479	0.0263959	0.0159536	-0.0380079	0.00386335	-0.00197428	-0.0181216	0.00964143	-0.0489565	-0.0120983	-0.020788	0.0386157	-0.0056667	0.0090284	0.0619145	-0.00276066	0.0379223	-0.00685711	0.0455482	0.0391152	0	0.014774	0.0351888	-0.00136331	0.0322438	0.0404654	0.0122463	-0.0457236	-0.017051	-0.0435687	0.0114143	-0.00872547	0.020756	-0.0146539	-0.010334	0.0565872	-0.0456569	-0.00732978	-0.00997265	0.0195087	-0.036845	0.024187	0.0150717	0.00743057	-0.0450382	0.0499582	0.0179965	-0.0284701	0.00132726	-0.000932642
-0.638627	0.0694442	-0.608768	0.203606	0.29475	0.242537	-0.0681956	0.187852	0.632883	0.141712	0.795958	-0.000254218	0.118724	0.443431	-0.0895785	-0.0257223	0.147363	-0.582411	0.347168	0.0492573	0.0101276	-0.0854811	-0.720045	0.204842	0.276786	-0.673281	0.0839688	-0.367359	0.427978	-0.384375	-0.269974	0.532548	-0.367454	-0.104692	-0.461369	-0.449187	-0.165148	-0.509509	0	-0.10722	-0.612015	0.0355276	-0.773225	-0.373329	-0.321561	0.383704	-0.0203212	-0.414955	0.405757	0.278714
-0.0641734	0.0389229	-0.0614651	-0.0428359	0.0666766	0.0763442	-0.0676271	0.0752993	0.0555769	0.0865255	0.283249	0.230549	0.13537	0.0590129	-0.050374	-0.0100828	0.00497139	-0.0860807	0.0174692	-0.00754155	0.0524994	-0.0215932	-0.0859113	0.0635457	-0.000876463	-0.0396698	-0.00266102	-0.0252831	0.0400488	0.0361211	-0.0703431	0.011053	-0.0560556	0.00963991	-0.00392321	-0.0456259	0.191385	-0.0575994	-0.056864	-0.0167622	-0.0324405	0.021602	-0.0547981	0	0.133862	0.0254231	-0.0215013	-0.113891	0.0423901	0.0688096
-0.0319203	0.0555677	0.00914277	-0.0017491	-0.0493049	0.0573467	-0.053565	0.0305895	-0.0331622	-0.0180075	-0.00503492	0.206737	0.0249488	-0.0220803	0.0397748	0.00503847	-0.0385306	-0.0100001	0.0584886	0.0620084	0.021509	0.0905426	0.0034726	-0.0243563	0.011361	0.0128944	-0.0422914	0.0127922	-0.00522065	0.0250026	-0.0211105	-0.0298683	0.0525011	0.0613508	-0.019148	-0.0405692	0.0336653	-0.0108697	-0.0100939	-0.00488878	0.004349	-0.0715877	-0.0571576	-0.00915215	0.102964	0	-0.0616308	-0.0911237	0.00671013	0.028815
-0.0149893	0.342677	-0.0477619	0.438974	-0.0797286	0.124694	0.0860217	0.162213	-0.023113	0.13066	0.0210891	-0.157386	-0.00870242	-0.112582	0.21706	0.309695	-0.024669	-0.0333914	0.492758	0.185587	0.301435	0.318383	-0.154139	-0.215142	0	0.275157	-0.229734	0.0890137	0.032205	-0.0253451	0.184917	-0.240136	-0.200559	0.252605	0.0319442	-0.0780196	-0.164142	-0.233929	0.0631807	0.177406	-0.205351	-0.138512	-0.298459	-0.23911	-0.241601	-0.0888773	-0.149576	-0.127439	0.100965	0.188754
0.759491	-0.240315	0.0405112	-0.0437974	1.86186	-0.0751508	-0.147076	-0.0307363	1.98819	-0.217897	-0.32701	0.168052	-0.376076	0.108338	0.0293464	-0.201349	2.58661	0	-0.187967	-0.22749	1.65732	-0.144337	-0.283092	2.17491	-0.101747	-0.437004	2.58519	0.466917	2.41053	0.279265	0.37751	-0.0805165	-0.0061174	0.206639	0.0446127	0.74503	1.15083	-0.347198	-0.141614	1.25615	-0.317408	-0.500801	-0.114885	-0.299827	3.04392	0.251084	-0.344883	-0.512439	-0.0834797	0.0247298
-0.0100288	-0.0145816	-0.0548261	0.00679635	-0.0562982	-0.00647574	-0.027315	0.0217043	-0.0281534	0.0139446	0.0398906	-0.00219057	-0.0772893	-0.0200387	-0.0309878	-0.0583028	0.0322009	0.00966393	-0.0451545	-0.0379893	-0.00991599	-0.0660842	-0.0129195	-0.0103911	0.0786192	-0.0245572	0.0672523	0.0457153	0.0939839	-0.03373	0.0357178	0.0812141	-0.0128143	0.0877743	0	-0.0232441	0.0322941	0.0528546	0.0408922	0.04271	0.043404	0.11094	0.0138758	-0.00419237	-0.0508104	0.0991116	0.150641	0.0807165	0.0748458	0.0192538
0.122127	-0.0123529	0.0268491	-0.0926885	0	-0.0608258	-0.0745708	-0.0326138	-0.09357	-0.0095748	0.0183374	-0.10202	-0.0285678	0.0360202	0.0647076	-0.0378287	0.0411109	-0.0332773	-0.022645	0.0277719	0.0177727	0.0032604	-0.0219533	0.123657	0.0221156	-0.0277211	0.0536669	-0.0733573	0.0536013	0.0653028	-0.0142148	0.0787366	-0.143546	-0.0418481	-0.0912801	-0.0614498	0.0873464	0.0745613	0.139659	-0.0439129	0.0608134	0.0495218	0.0111752	0.169127	-0.0644493	0.0666395	0.106854	0.0961666	-0.0329314	0.0191021
0.0629294	0.0232506	0.0122014	5.73071e-05	0.087794	-0.0522464	-0.0422301	-0.00460221	-0.0521058	-0.0175644	0.00351811	-0.0365892	-0.032096	0.119676	0.193926	0	0.0420559	-0.013699	0.0544734	0.0732667	0.0362968	-0.0201845	-0.0339218	0.171245	0.0478914	-0.0484816	0.0865994	-0.0731301	-0.00823231	0.0866236	-0.0277638	0.0797349	-0.0317354	-0.0197234	-0.00987552	-0.0270497	0.110331	0.0361571	0.129789	-0.00627069	-0.022486	-0.0361993	0.0284619	0.0510868	-0.0357356	0.0429021	0.117595	-0.0450802	-0.0435645	0.0564228
0.203567	0.0760957	0.250037	-0.193458	0.524818	0.177238	0.0524531	0.0302454	-0.101603	-0.126187	0.344501	-0.0209936	0.271281	0.335698	0.0361063	-0.100809	-0.0180936	0	-0.106754	0.0859557	0.490613	-0.0138738	-0.0726101	0.790162	-0.0709687	-0.271765	0.845443	-0.0102728	0.118178	0.729278	0.160882	0.52688	0.110412	-0.0936907	-0.0627146	-0.037786	0.116197	-0.266657	-0.0358842	-0.154988	0.329507	0.314966	0.100992	0.0652964	-0.0641448	-0.272722	-0.120203	-0.133364	-0.147549	-0.136772
-0.0158896	0.025905	-0.00585507	-0.0206782	-0.0116238	-0.0230475	-0.032178	-0.0378241	-0.0224181	0.0338332	-0.0465122	0.00408949	0.0314554	0.0308229	-0.0221636	-0.0487426	-0.0541132	-0.00527982	-0.0470126	-0.00404349	0	-0.0367221	0.0134903	0.0143644	0.00903781	0.00870496	0.0133074	-0.00707917	0.0651056	0.0245491	-0.0344591	-0.0101235	0.00899376	-0.0209495	0.00567515	0.0221421	0.0904759	-0.0267561	0.0231967	0.0537899	-0.0267415	0.0143703	0.0405281	-0.011706	0.00104359	0.000996686	0.00126109	-0.0121884	0.0089948	-0.0250724
-0.0297592	0.0969301	0.169389	-0.0482606	0.122525	0.00257871	0.02184	0.0322476	0.0435286	-0.00573643	-0.0107221	-0.0358668	0.0426147	0.12655	-0.00803062	0.0288311	-0.0406419	0.0156465	0.0259133	0.0340028	0.135621	0.0351946	0.00741011	0.12949	-0.0766146	-0.0361344	0.0561985	0.0285503	-0.00688633	0.134139	0	0.0346816	0.0311317	-0.0205658	0.0105018	-0.0191336	0.0113563	-0.0205041	-0.0156179	-0.00648811	0.00541384	-0.032268	-0.00778938	-0.0113683	0.109544	-0.0646808	-0.00835521	-0.00581012	-0.0441084	-0.0639617
-0.0524075	-0.0229469	-0.0214385	-0.0225288	0.0308455	-0.03902	-0.0406444	-0.0443154	-0.0300788	-0.0490106	0.000461131	-0.0274982	0.051929	-0.0548518	0.0448211	0.0241599	0.00439304	0.0554348	-0.0036423	-0.0466174	-0.013323	-0.0171087	0.0663479	0.0456388	0.00863283	0.0689355	0	-0.0137637	-0.026465	-0.0122831	0.0343182	0.0227218	-0.0387104	-0.0390549	0.272804	0.0982412	-0.0139194	0.115241	0.00612923	0.0094736	0.0742885	0.00167634	0.0869291	-0.00660614	-0.0381976	0.0661315	0.0585304	0.0600753	0.0466367	-0.0176992
0.514248	0.207588	0.808768	-0.462577	0.408792	-0.119094	0.0143725	0.235317	0.130241	0.524875	0.0359366	-0.111752	0.122072	0.138749	0.404987	0.05469	0.555173	-0.0150237	0.239921	0.144118	-0.10713	-0.157104	-0.275594	0.254547	0.273506	-0.21569	0.35824	-0.415897	0.22823	0	-0.241838	0.0440077	-0.330364	-0.0159765	-0.205394	-0.251321	0.310005	-0.263897	-0.0178028	-0.223026	-0.216987	-0.304379	-0.248159	0.0785692	0.27523	0.636785	0.871577	-0.508292	-0.437251	-0.213302
0.0922817	0.0718279	0.231846	-0.197154	0.131191	-0.0636126	0.0349043	0.206274	0.00669651	0.103242	-0.0309887	0.243401	0.165734	-0.0559704	0.167761	-0.0683476	0.0289468	0	-0.0357718	-0.112908	-0.0902394	-0.0595499	0.0217736	0.173687	0.0647204	0.121282	0.0782564	0.0204222	-0.0687526	-0.0232128	0.00378406	0.0276895	-0.0140781	-0.0500127	0.0566861	-0.0597159	0.0988188	0.0903879	-0.0754207	-0.0956234	-0.0152361	-0.109834	-0.0882004	0.105418	0.271109	0.499617	-0.101046	-0.164378	-0.0923716	-0.07632
-1.41004	0.440488	0.162077	-1.19399	1.2011	0.370018	-1.78117	-0.346941	-1.66903	-2.15654	-2.29847	1.23532	0.219752	0.329278	0.509742	-1.24786	-0.348072	0.0311459	0.617932	0.781044	1.42807	0.599559	-1.13451	1.00479	0.891282	-0.063611	1.2709	-0.504362	0	1.9183	-0.809617	1.12812	-0.113222	0.26834	-0.380354	1.3937	1.77596	-0.903677	1.19738	0.0134862	-1.0626	-1.73461	-2.07349	-1.07096	0.981573	-1.58515	1.51008	-1.76069	0.0542223	-1.23937
-0.549086	0.22045	0.179851	-0.415556	0.94895	0.172973	-0.695444	-0.0623519	-0.507559	-0.752738	-0.7279	0.838369	0.0154839	0.354527	0.591728	-0.397902	-0.203489	0	0.10267	0.643993	1.09517	0.189362	-0.489611	0.900012	0.571597	-0.0880524	0.564267	-0.135399	0.123295	1.02145	-0.0826451	0.368104	0.243242	0.599634	-0.344857	0.58279	1.13206	-0.46915	0.207693	0.0357328	-0.479658	-0.723757	-0.697725	-0.340663	1.19224	-0.763978	-0.0696437	-0.659438	0.170281	-0.560893
0.133564	-0.00811462	-0.0330527	-0.0261054	-0.00760556	0.0729386	0	-0.00168442	-0.0483019	0.039617	0.0528433	0.116253	0.000439309	-0.0287547	-0.0836747	0.1059	0.0776694	-0.00840024	0.00843771	0.069705	-0.0910889	-0.0507671	0.0860196	0.0649743	0.0637217	-0.0231636	-0.0252661	-0.0216469	0.00559375	-0.0076941	0.0145769	0.146397	-0.0706447	-0.100143	-0.0105368	-0.0214794	-0.0425224	0.132329	0.136345	-0.0554857	0.412472	0.0621766	0.0230797	-0.0397379	-0.0669642	0.0106116	0.267443	0.116068	0.045888	0.0664753
-0.0526547	-0.04633	0.0132099	-0.0184633	0.0335934	-0.0444918	-0.0411132	-0.0284117	0.00924642	0.0219212	-0.0128359	0.116734	-0.0400544	0.0188699	0.0310304	0	-0.0166175	0.00250911	-0.0171585	-0.0346537	0.0187075	0.00308325	0.0660642	0.00745368	-0.0354373	0.056473	-0.0317327	-0.0267404	0.0122865	0.0375922	-0.00402405	-0.0312829	-0.0046541	-0.0480465	0.00549595	0.0559708	0.0393147	-0.0316467	-0.020299	0.0426109	0.0149109	0.0111316	-0.00938334	0.0611202	0.0230323	0.0138333	-0.0120251	0.0148655	-0.018242	-0.0179048
-0.932505	0.0206806	-0.625609	0.17889	0.175755	-0.575093	0.902991	-0.0773475	-0.423179	0.604332	-0.238925	0.349716	0	-0.0763531	0.328482	0.0391314	0.203959	0.539286	-0.127576	-0.676177	-0.288841	0.33206	0.108598	-0.139337	0.30168	0.561971	-1.18622	0.343183	-0.0779727	0.0216149	-1.02761	0.478847	0.257695	-0.176328	0.0556009	0.189395	0.110977	-0.902993	-0.794238	-0.0336595	-1.0329	-1.11421	-1.30405	-1.05913	-0.349636	0.0852449	-0.805889	1.11208	0.138173	-0.751124
-0.0571472	0.0938763	0.0632794	0.0613117	0.248547	-0.0465258	0.299587	-0.0116021	-0.00730482	0.0309387	0.0204423	-0.0435692	0	0.305956	0.143819	0.09394	0.113647	0.0351701	0.0387664	-0.0299159	-0.0546901	0.21563	0.00138187	0.0661821	0.190025	0.0035692	-0.0461894	0.0431146	0.105485	0.22669	-0.157757	0.124142	0.0432394	0.00302389	-0.167599	-0.0826461	0.0365156	-0.23409	-0.00729703	-0.0744259	-0.123216	-0.113361	-0.149632	-0.158067	-0.122055	-0.0485833	-0.102602	-0.0365141	-0.0232641	-0.0816658
0.104868	-0.0242368	-0.0043829	-0.0624424	0.0182953	-0.0708974	-0.0882117	0.00320797	0.253823	-0.0291329	-0.0482582	0.124329	-0.03411	0.0525891	-0.023797	-0.0116379	-0.0695944	-0.0179715	-0.0409371	-0.0841028	0	-0.00569774	0.00477538	0.0301664	0.00154478	0.0640913	0.0565285	0.00241084	0.128325	0.333758	-0.0285361	-0.0437754	0.0140008	0.0883906	-0.00153681	0.110478	0.436628	-0.0369396	0.023364	0.0793098	-0.064179	-0.0560607	0.0319281	0.0783267	0.37041	-0.0114305	-0.0405805	0.0283769	-0.0467789	-0.000273691
-0.313675	-0.0750779	-0.0658819	-0.142227	0.144472	-0.198267	0	0.0968634	1.26891	0.168791	0.106098	-0.086729	-0.141201	0.25245	0.281357	-0.0200685	0.00134737	0.188919	-0.0526673	-0.191561	-0.213196	0.137778	-0.157129	0.375515	0.359066	0.4002	-0.26701	0.0274426	0.158862	0.204194	-0.103928	0.412435	0.0841044	0.613544	-0.00921809	0.254715	0.199423	-0.725124	-0.0209183	-0.0638888	-0.575245	-0.735487	-0.375521	-0.656308	0.0198671	-0.26137	-0.546297	0.126086	-0.0240334	-0.19391
-0.0309688	-0.0269801	-0.00979319	0.0254879	-0.0282803	-0.0456549	-0.0496896	-0.0456415	-0.00507749	-0.0115788	-0.0160771	-0.0652304	0.0144062	0.0119449	-0.0294534	-0.00153407	0.0376331	0.00702191	0.049019	0.0211753	-0.0618417	0	0.0593147	-0.0103745	0.0656061	-0.0341617	-0.0050931	0.0319313	-0.00825862	-0.00985096	-0.00223449	0.0776793	0.00831713	-0.0284705	0.0157831	-0.0269063	-0.0303864	0.0486226	0.0107318	0.0140758	0.180628	0.0351139	0.00607266	0.00439774	-0.0498112	-0.0178189	0.0769588	0.0528231	0.00876397	0.0111422
-0.017497	-0.022521	-0.0530707	0.056497	0.15659	-0.0756064	-0.0417768	0.146846	1.10356	0	-0.0698616	-0.0993628	-0.139344	-0.0456451	0.212003	0.043055	-0.0878525	0.167003	0.0306774	-0.0753859	-0.0262883	0.0938308	-0.0707767	0.0098985	0.0958252	0.0130608	-0.109568	0.170657	-0.0969123	0.035162	0.0662941	-0.129554	-0.0233424	0.456283	0.0898555	0.0274861	0.0495332	-0.142181	0.0932796	0.0405911	-0.153578	-0.114069	-0.187383	-0.127854	-0.106605	-0.050005	-0.138976	-0.0920516	0.0948693	0.0803626
0.0175857	0.248887	0.179273	-0.0727326	0	-0.147042	-0.253269	-0.0313152	-0.143659	-0.105281	-0.167029	-0.0240527	0.0539724	0.822631	0.604769	-0.158895	0.0707411	0.174548	-0.0821192	-0.227944	-0.0903276	0.0961231	0.0908617	0.787597	-0.153309	-0.272396	0.490532	-0.102574	0.676718	0.485338	-0.072459	0.331944	0.0691008	0.308233	-0.321898	0.320973	0.654735	-0.219459	0.131756	0.200736	0.120002	-0.526484	0.509652	-0.193439	0.132326	-0.278685	-0.300612	-0.428531	-0.283046	-0.1915
-0.246425	0.357157	0.0832519	0.0537528	0.0206749	-0.225481	-0.193322	-0.117071	-0.0662958	-0.451716	-0.123803	0.54479	-0.0916037	0.152687	0	0.02449	-0.121345	-0.223978	0.0267396	-0.134393	0.144834	0.282426	0.354523	0.244825	-0.200574	-0.253223	-0.51431	0.332125	0.0700157	0.254254	-0.218776	0.53321	0.0251234	-0.0502244	-0.343064	0.291404	0.235578	-0.221647	-0.0011884	0.281607	-0.351165	-0.389125	0.0176119	0.264444	-0.155861	0.397242	-0.268789	-0.377637	-0.135166	-0.132982
0.0492276	0.290512	0.294831	-0.0612569	0.643728	-0.201962	0.17998	0.193671	-0.138219	0.281826	-0.10505	0.556496	0.102305	-0.0293776	0.236534	-0.0576737	0.0972734	-0.139282	0.131319	-0.141858	0.195838	-0.0209051	-0.250096	0	-0.177985	-0.300223	0.180328	-0.0853933	0.236615	0.0995603	0.137287	0.891566	-0.475301	0.0837863	0.0975077	-0.264149	0.421667	0.354194	0.00732633	-0.220679	0.399908	-0.171125	0.424481	0.989504	-0.228715	-0.205998	-0.379793	-0.202562	-0.27413	-0.0295187
0.235854	0.240023	0.387981	0.00234114	0.364058	-0.0983461	0.273006	0	-0.200928	0.277607	-0.0981505	0.421591	0.262597	-0.163771	0.166365	-0.011604	0.147891	-0.124095	-0.0109031	-0.13121	0.0505859	-0.0502338	0.54746	0.0433499	-0.0833072	0.129055	0.0277662	0.105688	-0.132386	-0.0549276	-0.0704913	0.262616	-0.115516	-0.149345	-0.124276	-0.122283	0.0338995	0.611502	-0.0388232	-0.0931106	0.787343	0.118845	0.562527	1.6212	-0.303367	-0.102856	-0.0590763	0.174486	-0.117138	0.130741
-0.524403	1.45608	-0.0586128	-0.388946	2.92729	0.263414	-0.296911	0.19304	-0.14486	1.02683	1.30539	0.358401	1.58162	-0.373773	-0.215863	2.26016	-0.315506	0.206974	0.374381	-0.436917	-0.0646542	0.623679	-0.0682773	-0.140468	0.817438	0.209206	0.735195	0.563163	0.633685	0.562883	0.651235	0.289877	-0.443066	-0.00962012	-0.153882	0.356385	0.417849	1.68603	0.659164	-0.489116	-0.0583906	-0.55338	-0.40838	0	0.0560957	-0.299551	-0.479246	-0.114118	0.320954	-0.254745
-0.00368132	-0.0098824	0.0375445	-0.0123185	0.0284941	-0.0565256	-0.016528	0.00722625	0.030745	-0.0169274	0.0168121	0	0.00393142	0.00279897	0.027127	0.0346279	0.00368671	0.0336546	-0.000806371	-0.00851187	0.032752	0.0216265	0.0213897	-0.0338583	-0.01161	0.00169747	-0.0275448	-0.0345585	-0.0265072	0.0267501	-0.0182535	-0.0117358	0.0551834	-0.0163767	0.0235612	0.014948	-0.0206332	0.0320617	-0.0263548	0.0267271	0.0176604	-0.00991424	-0.0299949	0.00559296	0.0299943	0.0184138	-0.0377614	-0.0235525	-0.0336918	-0.0344653
-0.48594	1.07976	0.689151	-0.545838	0.563656	0.471158	-0.0201768	-0.205512	0.340774	0	0.0866872	0.870962	0.464421	0.465128	-0.407632	-0.538796	1.4309	-0.149741	0.162887	0.474373	-0.28411	0.350243	-0.151683	0.748551	1.40643	-0.350745	-0.102975	-0.322616	-0.276529	0.599911	-0.800875	1.66195	-0.417872	0.299377	-0.32269	-0.15402	0.863072	-1.59774	0.338362	-0.313373	-1.36745	-0.560649	0.428252	-0.796572	0.756428	1.20108	0.634907	0.0968434	-0.0605705	-0.149161
0.0221069	-0.0202506	0.0222798	-0.0149447	-0.0162699	-0.0298174	-0.00435674	0.00766085	-0.00634459	0.0122674	0.0247809	-0.0319065	-0.0312063	0.00440749	0.0201122	-0.0163553	-0.00513351	-2.46422e-05	0.0110652	-0.0143513	0.023723	0.0250317	-0.0169946	0.0212087	0.0538118	-0.0491765	-0.00946603	0.0252609	-0.00626526	0.0166189	0.0471946	-0.0227953	0.0680587	0.0219984	0.0245214	-0.0298102	0.0105956	-0.0176229	0.017955	-0.0377584	0.0274069	0.00631525	-0.000387554	0.00680671	0.0340489	-0.00821493	-0.00422245	-0.00821162	-0.00661685	0.0396037
0.0409633	0.0152301	-0.0253963	-0.00825349	0	0.0112499	0.00240758	0.0224427	-0.0129068	-0.000663861	-0.048986	-0.0274443	0.0141725	0.00319506	0.00131709	-0.0148592	-0.0321809	0.015046	0.00483805	-0.0235605	0.00766098	0.00697381	-0.0444163	0.0697352	-0.025379	0.0150735	0.0204252	0.00518172	-0.0595621	0.0225585	-0.00693867	-0.00520741	0.085903	0.018417	0.0235473	0.00521059	-0.0042972	-0.0239253	0.0173018	-0.0146516	-0.0154922	-0.0143902	0.00495346	0.0013607	0.0122098	-0.08742	-0.0164558	0.000763717	-0.0468743	-0.016715
-0.0121568	-0.0020058	0.00293754	0	-0.00389309	-0.0117531	-0.0175512	0.0123052	0.012322	-0.0166155	0.0289703	-0.0224783	0.00473903	-0.0179347	-0.0218655	0.0118573	-0.0314062	0.00484586	0.0386783	0.0119964	0.0161224	-0.0232013	0.012452	-0.0161874	0.0192136	0.005625	-0.0410477	-0.00104569	-0.0167255	0.0133055	-0.0150049	-0.0322859	0.00969119	0.0269786	-0.00504691	-0.00501244	0.011529	0.0147935	-0.0486372	0.0106238	-0.0115421	0.00878076	-0.0160585	0.00892242	0.0379365	0.0062023	-0.0304274	-0.0373371	-0.0268207	0.0105713
-0.0314862	0.0668819	-0.0401301	0.046102	0.00853704	0.0154468	-0.0229674	-0.0105501	-0.00999159	-0.00351621	-0.0115774	0.0100166	-0.0216581	-0.0483508	0.0129776	0.1092	-0.0208943	0.0466366	0.113289	0.039811	0.0655577	0.0704412	-0.0327424	-0.0521124	0.0230582	0.0897224	-0.0283681	0.0649542	-0.0368722	0.00684959	0.0496726	-0.0175021	-0.00288421	0.0553866	-0.0144287	0	-0.016546	-0.0387682	0.0499552	0.0949479	-0.0255247	-0.076881	-0.096538	-0.0403812	0.0210635	-0.0612204	-0.0698926	-0.056584	0.00484929	0.0482185
-0.0773027	-0.0508404	-0.112814	0.474835	-0.12178	-0.0347432	0.291352	0.0194567	-0.0746467	0.0464386	0.049328	-0.0883747	0.00148767	0.0667004	-0.0681241	0.142124	0.0959868	0.0479292	0.0844758	0.193653	0.0653759	0.0399985	-0.0789516	-0.157263	0.144379	-0.0300864	-0.111236	0.0322648	-0.055625	-0.0408919	-0.0231159	-0.101146	-0.106372	0.1025	0	-0.0734174	-0.116907	-0.0759857	0.102934	0.0212304	0.162838	0.0357936	-0.036997	-0.109714	-0.144698	-0.0891444	0.169408	0.0856622	0.0215898	0.162378
-0.0585948	-0.0101573	-0.0236055	-0.0196161	-0.0127622	0.00321616	-0.0302563	-0.060272	-0.0395579	-0.0131428	-0.00437381	0.138626	0.049801	-0.0338662	0.0406581	0	-0.0384076	0.0167292	0.00666591	-0.0402301	0.0150826	-0.0343996	0.0213329	0.00263439	-0.0290815	0.0453219	6.33801e-05	-0.017015	-0.031233	-0.0258911	-0.0206246	-0.0372368	0.0384206	0.00908959	0.0291227	0.0256518	-0.00735906	0.0156665	-0.00560042	0.0303771	0.0242769	0.0222497	0.0147555	0.00279329	0.0811083	0.0460667	-0.0306208	-0.0222441	-0.00787832	-0.0317189
0.0300281	-0.0821343	-0.0437799	0.208511	-0.267078	-0.065345	-0.0287356	-0.120011	-0.0254796	-0.0412851	0.181078	0.868526	0.352179	-0.0528809	-0.194843	0.0762033	0.298288	0.381459	-0.0648796	0.223456	-0.12257	0.0181241	0.0964804	-0.167548	-0.060484	0.185041	-0.150305	0.00834514	-0.152523	-0.250331	0.101605	0.0789096	-0.22025	-0.160498	0.630897	-0.10944	-0.241606	0.797032	0.092036	-0.110686	0.725032	0.297265	0.169105	0.059996	-0.32297	0.017276	0.385162	0.434637	0.134839	0
-0.0172546	-0.0273373	-0.00311309	-0.00470035	-0.0239102	-0.0492406	-0.00795313	0.0279431	-0.0223934	-0.0180142	0.0528294	0.0288566	-0.021055	0.0503115	0.00474736	0	0.027366	0.0212962	0.0225655	-0.00612674	0.0334367	0.00347853	0.0603606	0.00121257	-0.012575	0.00866353	-0.0515359	-0.0102415	-0.0149815	-0.0365548	-0.00073939	-0.0130578	0.0390326	-0.0168502	0.00272727	0.0513337	0.0187651	0.0330198	-0.0171164	0.0275758	-0.0194039	0.0761947	0.00909802	0.0110633	-0.0203887	0.0557571	-0.0139152	0.0320692	-0.0157385	-0.00201508
0.110339	-0.0754034	-0.00442204	-0.0035064	0.00429983	-0.0212639	-0.00901237	-0.00883866	-0.011741	0	0.0797168	-0.0169845	-0.058288	0.0405425	-0.0422056	-0.0204218	0.0859406	0.0309814	-0.0284503	-0.00019749	0.0168655	-0.0138933	-0.014035	-0.0452274	0.0132271	-0.0518726	0.0246139	0.000428088	0.054421	-0.0132443	0.0220919	-0.00120806	0.00971506	0.0251021	0.0177441	-0.0380185	0.0232203	-0.00628519	0.0262962	-0.0353849	0.0285533	0.0769384	0.0406431	0.00935288	0.0274841	0.0517142	0.0803007	-0.0205666	-0.0186381	0.0217889
-0.0981393	-0.106916	0.0175198	0.0176663	-0.121212	-0.082429	0.0273947	-0.00454231	-0.00061839	-0.052428	0.172299	0.105171	0.927022	-0.0375922	-0.0963684	0.153191	0.100423	0.109987	0.061912	0.0247403	-0.116248	0.237206	0.0484537	-0.138411	-0.0549765	0.00163015	-0.105077	-0.0102849	-0.0383435	-0.177197	0.0477994	0.0497135	0.134152	-0.150851	0.145049	0.181873	-0.158704	0.449197	0.00661115	0.0166006	0.298296	-0.0272322	-0.137256	0.201359	-0.190683	-0.00237794	0.0947013	0.381565	0	-0.0866554
0.740445	0.626682	0.011028	-0.31036	0.151157	0.272515	0.0588136	0.281975	-0.253293	0.159648	0.0560099	0.9313	0.170829	0.205849	0.655443	0.153679	0.0345521	-0.117082	0	0.10148	-0.178793	-0.3166	-0.222369	-0.0853352	-0.0103723	-0.80381	0.597993	-0.411879	0.0217191	0.256781	-0.274808	0.436055	-0.781618	0.0820234	-0.488943	-0.417507	0.290632	-0.399849	-0.0572028	-0.392044	0.361119	-0.409141	0.0587012	0.044232	0.160923	-0.157751	-0.16928	-0.155975	-0.222563	-0.0262003
-0.022625	0.0263688	0.0582422	-0.00529203	0.0413365	-0.00941262	0.0296198	-0.0404167	0.0248337	0.00348001	-0.00283212	-0.0118498	-0.0302415	0.0226973	0.0518776	0.0124554	-0.0279088	0.0368428	0.00286781	0.0091539	0.0463139	0.00424705	-0.0478577	0.0600013	-0.0457231	-0.0228344	-0.00417138	-0.00814297	-0.0386517	0.0479785	0.0338464	-0.0217305	0.0143876	-0.00261389	-0.0162584	-0.0347962	0.034329	0.0203026	-0.0734793	-0.0544137	0.0143435	0.00819499	-0.0326932	0	0.0582767	-0.0103778	0.0312096	-0.0387109	-0.0374549	0.0147692
0.187488	0.569039	-0.0825933	-0.0543314	-0.0400149	0.248785	-0.0786767	0.251809	0.0413475	0.123504	-0.0891384	1.16167	0.217369	0.100772	0.808849	0.401927	-0.0909194	-0.142203	0	-0.0503681	-0.106787	-0.0092819	-0.0722224	0.131707	0.195831	-0.365256	0.36514	-0.239437	-0.055757	0.160672	0.0498674	0.527337	-0.17063	0.0122249	-0.270314	-0.171301	0.339694	0.0127977	0.147892	-0.0739417	-0.00162805	-0.464661	0.250969	-0.0683953	0.403537	0.0146882	0.147979	-0.108766	-0.0978189	-0.12228
0.0705332	0.0205919	0.0732602	-0.0642007	0.0552458	0.040541	0.0156581	0.0103225	0.0278956	-0.0179922	-0.00692053	0.00851154	-0.0351991	0.0332559	0.0425663	0	0.00145903	-0.0170413	0.0302818	-0.00190319	-0.0033295	-0.000420284	-0.0194182	0.0317146	0.00970102	-0.0545497	0.017118	-0.0231191	0.00992001	-0.00793305	0.0021684	0.0413657	-0.0301902	-0.00152891	-0.00726469	-0.0554608	0.0481689	-0.00415079	0.0139622	-0.0405209	0.0149038	-0.0706127	0.0155383	-0.0968021	0.017129	-0.0281357	0.0139973	-0.0397423	-0.0222841	-0.0190238
-0.954348	1.49189	1.60946	-0.515395	0.295208	-1.71087	-0.262975	-1.56798	1.66642	0.144627	0.642339	1.29082	1.15916	0.97655	1.5194	-1.39188	1.39989	-0.624766	-0.547057	-0.886827	-0.46876	-0.941371	-1.13537	2.64496	-0.198045	0.345656	2.19598	-0.327125	0.940619	0.955613	-1.00982	2.42203	0.908362	0	0.888641	0.586158	1.50702	-1.86788	-0.0405306	1.68468	-1.45268	-1.75651	-1.63905	-1.52836	2.01639	0.728372	0.201617	-0.847691	0.0699634	-1.70225
-0.0946549	0.26787	-0.0657895	0.914584	-0.281464	0.211962	0.300658	0.381022	0.133599	0.196994	0.0494605	-0.396649	-0.266368	-0.383649	0.376087	0.245625	-0.0876106	0.0327584	0.614862	0.528548	0.285406	0.409058	-0.547546	-0.736675	0.0838727	0.0577446	-0.600673	0.137028	-0.00893969	-0.216712	0.0508729	-0.703681	-0.592788	0.36733	-0.142244	-0.227893	-0.338701	-0.69781	0.200596	-0.038683	-0.539943	-0.437549	-0.810262	-0.602404	-0.389196	0	-0.263777	-0.371534	0.139243	0.589014
-0.0108943	0.0719644	-0.0055697	0.0769168	-0.00432107	0.0686431	0.00060917	0.0368098	-0.0580479	0.00565466	-0.00622754	0.011022	-0.00645053	-0.0429497	-0.0274201	0.0912496	-0.0209149	-0.0138365	0.0957559	0.0594525	0.0500713	0.0953129	-0.0966048	0.0275689	0.05317	0.0545976	-0.0264397	0.0585644	-0.0340761	0.0271267	0.01426	-0.0748078	0.00951667	0.0632843	0.00625676	-0.0390352	0.00724387	-0.0617097	0.0259375	0.0652026	-0.0741057	-0.091639	-0.0151225	-0.0663777	-0.037729	-0.00659624	-0.0588658	-0.0460448	0	0.0539083
0.178841	0.109943	0.0250231	0.18147	0.037166	0.118672	-0.0132291	0.104812	-0.0489142	0.119534	0.0432629	-0.0806137	0.00776157	-0.0161456	0.0951861	0.111463	0.0836101	-0.012277	0.274761	0.163599	-0.0151556	0.0530401	-0.0398518	-0.0871519	0.0256954	-0.0487219	-0.0607994	0.0774448	0.00644776	-0.0372492	0.0477317	-0.0729083	-0.0907042	0.0546545	-0.0246544	-0.0433198	0	-0.0984597	0.0486561	-0.026338	-0.0631812	-0.0331628	-0.087848	-0.0409719	-0.0954755	-0.0601843	-0.0431748	-0.0420547	0.00786634	0.143843
-0.194725	0.323649	-0.281367	0.977071	-0.410834	0.120123	0.383166	0.300879	-0.198837	0.207483	-0.175365	-0.355486	-0.349127	-0.500853	0.296082	0.212656	-0.302394	0.0417186	0.64431	0.49191	0.346231	0.386076	-0.2905	-0.801983	0	0.507068	-0.728957	0.398699	-0.167508	-0.128708	0.238739	-0.84263	-0.437542	0.465429	0.120826	-0.0715352	-0.464575	-0.817863	0.0161592	0.287434	-0.727391	-0.511849	-1.04523	-0.577629	-0.595627	0.0422599	-0.470616	-0.233133	0.13089	0.413747
-0.318052	0.159677	-0.218621	0.555756	-0.251066	0.140444	0.144384	0.221927	-0.166082	0.156121	-0.0778599	-0.373349	-0.204697	-0.430331	0.188288	0.259298	-0.152579	-0.0851815	0.596182	0.165227	0.143045	0.388587	-0.474166	-0.572757	0.00486048	0.242955	-0.447385	0.376717	-0.0527302	0	0.231064	-0.602832	-0.359764	0.405061	0.00554136	-0.505412	-0.21904	-0.631504	0.118269	0.18917	-0.497325	-0.262977	-0.73819	-0.421853	-0.412111	0.0288039	-0.340044	-0.331672	0.134419	0.492008
0.00366669	0.00219695	0.00218578	-0.0149648	0.0109251	0.00511625	-0.00586011	-0.0169785	0.0187417	0.00240633	0.00889187	0.0814917	0.00772982	-0.0415597	-0.0144648	-0.00427551	-0.0207837	-0.0134704	0.0348102	0.0135653	-0.00681346	-0.0144649	-0.0112131	0.0039099	-0.0333535	0.000415867	0.00121032	0.0134576	-0.0285171	-0.0109809	-0.0220234	-0.0341674	0.0265874	-0.0126224	0.0171515	0.0155478	-0.0182535	-0.0197566	0	0.0216314	-0.0394042	-0.0519281	-0.0413938	0.0209552	0.0138908	-0.0211605	-0.0679572	-0.0106284	0.00375352	-0.000151761
1.09991	-0.0799101	-0.227545	0.0190486	0.162118	-0.168549	0.102845	0.0198142	-0.0695452	0.213149	0.0351829	0.934687	-0.376277	-0.248382	0.0919595	-0.242437	-0.0220436	-0.475294	0.0115011	-0.0814731	-0.24396	-0.296508	0.5636	0.0728393	-0.166133	-0.327223	-0.0974241	-0.185488	-0.148772	0.50091	-0.205841	0.37891	-0.280966	0	-0.240443	-0.283622	-0.155608	0.230094	-0.198443	-0.441261	0.234413	-0.183842	0.340835	0.0487837	-0.530071	0.212361	0.368606	0.0603681	0.18401	0.274248
0.494122	-0.0283591	-0.0604318	0.0786307	0.222447	-0.0820325	0.0771862	-0.0202345	0.0466922	0.132637	0.0392547	0.586854	-0.12869	-0.0292252	0.0902448	-0.0355911	-0.0203182	-0.0755731	0.144581	-0.0334211	-0.0431107	-0.0341844	0.173249	0.0147577	-0.10028	-0.0308899	-0.110612	0	-0.0535582	0.143494	-0.0789576	0.125556	-0.0270919	-0.00835905	-0.0964692	-0.0507337	-0.0467007	0.0381933	-0.106191	-0.0568376	0.054287	0.00274541	0.0472065	0.20037	-0.104476	0.0194521	-0.000949677	0.036413	0.0813256	0.0677677
0	0.160689	-0.0643892	0.155466	-0.0254256	-0.028232	-0.00333585	0.0958552	-0.139929	0.078577	0.00562774	-0.0694017	-0.0276223	-0.0611879	0.0936191	0.177617	-0.0130469	0.0489734	0.235027	0.165106	0.144079	0.088607	-0.0498642	-0.155683	0.0799828	0.0479122	-0.157719	0.164456	-0.0379412	-0.0287142	0.109271	-0.111967	-0.0985065	0.0981925	0.0265319	-0.105874	-0.0397046	-0.0699894	0.090456	0.233838	-0.0576514	-0.0497903	-0.15562	-0.0583782	-0.0937591	0.0504359	-0.0084451	-0.0271748	0.135935	0.19947
-0.0101567	0.0262947	-0.00247182	-0.0294747	0.0530076	0	-0.0114798	-0.0186297	0.013449	0.0397786	-0.013633	0.0300762	-0.00311136	-0.0179426	0.028638	-0.0230369	-0.0167752	0.0343044	0.000959796	-0.0137168	0.0188452	0.0100501	0.0337711	0.00498235	-0.00475409	0.0387036	-0.0307478	-0.013489	-0.0030106	0.0220577	-0.0154245	-0.0212966	0.0238976	0.0117936	0.00394195	-0.018913	0.0282711	0.0456937	-0.00239696	0.0284865	0.0144285	0.00169608	0.00967186	0.0218237	0.00484293	0.00270838	-0.038818	-0.0313507	-0.0211697	-0.0078479
-0.0165882	0.0129149	-0.00469257	0.00231298	0.0111157	-0.0504857	-0.0175097	-0.0130952	0	-0.0346509	-0.0183493	0.0344113	0.0385255	-0.0141384	0.0363004	-0.00939318	-0.0512164	0.035876	0.0198521	-0.0185777	0.00344777	0.0477845	0.00888286	0.0178919	-0.0135997	0.00620171	-0.00865019	0.0192903	-0.0553077	0.0151527	-0.00653931	-0.0263344	0.0588734	-0.00436806	0.00930937	-0.0269604	0.00972729	0.0378194	-0.0287055	0.0569922	0.0464822	-0.016083	0.0223238	0.0209709	0.0331318	0.0128517	-0.0549417	0.0290591	-0.00469689	-0.0196799
0.00676044	-0.0074169	0.0355387	0.0072385	-0.00674971	-0.0240042	0.0226802	0.0230971	0.0211797	0.00304896	-0.00558593	0.00850928	-0.0181182	0.0227977	0.0323361	0.00429839	-0.0409545	0.0496094	-0.0157204	-0.0231072	0.0106826	-0.000285129	0.0136061	-0.0312759	-0.00662343	0.0233017	0.00305205	-0.00857841	-0.021085	0.00564834	0.00287477	-0.0213551	-0.0026411	-0.0174778	0	0.0447877	-0.054408	-0.0257348	0.00257187	0.0516101	-0.0268766	-0.0133313	0.0186292	0.0419797	-0.0110753	-0.0439177	0.0423582	-0.0133007	0.00351437	-0.000358451
-0.090455	0.196107	-0.0697224	0.67612	-0.11456	0.112314	0.090841	0.237522	-0.086001	0.218969	-0.0958304	-0.1392	-0.107488	-0.236105	0.382194	0.260011	-0.0705705	0.0211781	0.374647	0.158856	0.276279	0.262637	-0.228003	-0.355867	0	0.303548	-0.272453	0.248701	0.152824	-0.0130561	0.392045	-0.32324	-0.180334	0.323591	0.0683035	-0.136484	-0.0670477	-0.341288	0.0166782	0.17731	-0.300849	-0.172432	-0.377819	-0.168254	-0.259111	-0.0283516	-0.126136	-0.0392009	0.185714	0.260351
0.0264004	0.0578121	-0.137179	0.0804342	-0.117955	-0.0290894	-0.0152502	0.107129	-0.0615438	0.051823	-0.045307	-0.132616	-0.123569	-0.137575	-0.0406036	0.0317376	-0.037477	0.000131295	0.0562562	0.0144079	0.0688764	-0.0417554	-0.040075	-0.134445	0.0272469	-0.0010653	0.0788245	0.063054	-0.0157813	-0.0279149	0.0263906	0.0015977	-0.158998	0.146124	-0.0378516	-0.107136	0.00606295	-0.134142	0.00907356	0.151559	-0.00743046	-0.0694865	-0.183868	0.0644996	-0.071472	0.0935988	-0.117846	0.121033	0.113933	0.00435308
0.155916	-0.0495524	0.00319559	0.0641224	-0.000708337	0.0707288	0.00937361	0.010005	0.0232197	-0.00612399	0.0876639	-0.0955257	-0.0779314	0.186108	-0.0629518	-0.103117	0.109709	-0.04109	-0.0664462	-0.0228188	-0.0194578	-0.022375	-0.0512665	-0.0512079	0	-0.0480764	0.109204	-0.0498189	0.051127	0.0207243	0.0247584	0.0289724	-0.0391814	0.079387	-0.0453824	-0.0855532	0.00507678	-0.0678307	0.00901466	-0.0766733	-0.0372832	-0.0255232	0.00248391	0.0189836	-0.0534213	0.0331035	-0.106283	0.0265388	0.0291018	-0.0078852
0.0512811	0.0192356	0.0277002	0.0408377	-0.028007	0.0544514	0.0703895	-0.000445396	0.0440274	0.00950528	-0.014929	-0.0100706	-0.0225238	-0.0151616	0.0120978	0.00669268	-0.0395454	0.00036125	0.000855623	-0.022336	-0.0123428	0	-0.014331	0.0662765	-0.0323238	0.0072597	0.049837	0.0302973	-0.0234177	0.0318349	0.018842	0.0025852	0.0342105	0.019219	-0.00461844	-0.0317557	0.020277	-0.0193079	-0.00231153	-0.00626469	-0.00770235	-0.0254898	-0.0122925	0.0142799	0.0247952	-0.0207613	-0.0136876	-0.0469892	-0.00121239	-0.0359802
0	0.166653	-0.101495	0.162474	-0.0281342	-0.0668695	0.0791166	0.162412	-0.0848489	0.293217	-0.0566132	0.0297714	-0.0596875	-0.125574	0.0683902	0.128018	-0.0215681	0.0144679	0.236391	0.117965	0.140748	0.0775417	-0.0592405	-0.189309	0.0934374	0.308768	-0.194532	0.196391	-0.0934482	-0.0388558	0.0458747	-0.130925	-0.158491	0.081156	0.0781895	-0.0594459	-0.0237335	-0.077467	0.0250079	0.301679	-0.13086	-0.152907	-0.174646	-0.129317	-0.212321	0.0773162	-0.080098	0.00641687	0.101926	0.11214
-0.0141343	0.0712764	0.0224358	0.0859476	0.0153308	-0.0399249	-0.0100573	0.0165218	-0.0365072	0.0323506	-0.00351303	-0.000454762	0.0112956	-0.0421499	-0.00359779	0.07852	-0.00351675	0.0207014	0.0827532	0.0428542	-0.000123321	0.0747635	0.00542945	-0.025441	0.0395882	0.123807	-0.0701754	0.0104377	-0.0322012	0.0076158	0.0450968	-0.0395709	-0.0493524	0.0457009	0.0074643	0.00265586	-0.0190996	-0.064255	-0.0195091	0.11006	-0.0287951	-0.0820518	-0.0895504	-0.0320086	0	-0.0202673	-0.0597734	-0.0195666	0.0257108	0.00730449
-0.0532504	0.210093	-0.0878051	0.247511	-0.0716471	0.014153	0.0270871	0.0878462	-0.0991705	0.133058	0.0171299	-0.025738	-0.0516808	-0.0497107	0.00424187	0.129614	-0.0564093	0.0286652	0.279	0.0744237	0.157422	0.16123	-0.0525922	-0.19166	0.0451704	0.237526	-0.179395	0.244281	-0.0434734	-0.0575867	0.0523571	-0.199034	-0.103161	0.120136	0.00752007	-0.0870534	-0.101228	-0.153822	-0.0109104	0.375031	-0.0955443	-0.0697793	-0.187798	-0.11702	-0.0981427	0.0350212	-0.154242	0	0.0763683	0.0725239
0.0552683	0.117843	-0.0648185	0.0905126	-0.0139617	0.0619619	0.0082675	0.0343062	-0.0364717	0.0314815	0.0433133	-0.105205	-0.0121278	-0.00949669	0.0650453	0.142186	0.0219646	-0.0299778	0.179386	0.162265	0.0297306	0.119212	-0.0418574	-0.0870414	0.0737193	0	-0.131089	0.0670106	-0.0272269	-0.0318049	-0.0114674	-0.0898557	-0.0782871	0.0669505	-0.0411904	-0.0900913	-0.0360436	-0.101229	0.0707637	0.113906	-0.0977948	-0.0434297	-0.11139	-0.116992	-0.0684	0.0314907	-0.0658292	-0.00858139	0.0357425	0.135808
-0.0251619	-0.00369948	0.0241094	-0.00178471	-0.00397624	-0.0338195	-0.0135407	0.000427114	0.0089113	-0.0462011	-0.0659379	0.0463537	0	-0.00234732	0.0178355	0.0156546	-0.0623002	0.000843541	-0.00637911	-0.0541064	-0.0149388	-0.00456153	0.0195197	-0.00254269	0.017519	0.0178624	0.00333069	-0.0409831	0.0141894	0.0540671	0.00098807	0.0173758	0.0277984	0.0471051	0.00288252	0.0214283	0.157705	-0.0386642	0.00797415	0.0372834	-0.017026	-0.0125748	0.00572797	0.0701165	0.0283499	-0.0050021	-0.00366963	-0.0357777	-0.0154803	-0.00449714
0.019796	-0.00662345	0.0750222	0.0189962	0.0166553	0.0235782	0.0238746	0.0330119	-0.00277981	-0.000844221	-0.0252802	0.110962	0	0.00595062	0.03548	0.00901501	-0.0151616	0.00498094	-0.0044019	-0.0206956	0.0658879	-0.00650014	0.0544798	0.027427	-0.0353503	0.0780197	0.00669088	-0.00323753	-0.0238297	-0.000225086	0.00924557	-0.0402555	0.0144141	-0.0189125	-0.00182035	0.0646357	-0.0099306	-0.00964328	-0.0364582	0.0344979	-0.0309418	-0.0262967	-0.0247785	-0.00900367	0.0201814	-0.0275931	-0.00869388	0.014974	0.00598878	-0.0387568
-0.0175738	0	-0.0754789	-0.111768	-0.0228795	0.174826	-0.0138271	0.0135361	-0.0351931	-0.105044	0.0261128	0.129656	0.0662523	-0.0113714	0.0787734	0.0493977	0.065958	-0.0719934	-0.0102717	0.0209679	-0.106818	-0.071968	-0.000177117	-0.0341406	0.0741355	-0.0363906	0.0118197	0.0198523	-0.0421699	-0.0480703	0.0810155	0.0399336	-0.0597699	-0.0276862	0.0260765	-0.0680707	-0.038212	0.043697	0.0852993	-0.035858	0.0458677	0.0325482	0.082688	0.0964006	-0.0548154	0.0294268	0.187686	0.0248603	0.00339244	0.0908213
0.00497315	-0.0639432	-0.0633926	0.0341013	-0.0333932	-0.00963452	-0.0051138	-0.0352811	-0.009284	0	-0.00458514	-0.016156	-0.0082732	-0.0121824	-0.0287624	0.0317452	0.0867708	-0.0276565	0.0247248	0.0708161	-0.0544153	0.0149104	0.0143005	-0.0601962	0.0614698	0.0157316	-0.00827981	0.037052	0.0918274	-0.0651949	0.00182997	0.0936897	-0.053642	-0.0318505	0.0525848	-0.102402	-0.0585397	0.0439143	0.068236	-0.0158996	-0.00210801	0.117511	0.0618523	-0.00328178	-0.0671944	0.0583946	0.262123	0.255969	0.065473	0.108913
0.00886887	0.0550725	0.168362	0.0888341	0.104599	0.0695454	-0.00120043	0.00572682	-0.00620708	-0.0499068	0.103819	-0.0383039	-0.0159323	0.0219645	0.0224775	0.104184	0.0984255	-0.0177715	-0.0211531	0.000394887	-0.0301204	-0.0417204	0.0445966	-0.00128002	0.0609067	-0.0278102	-0.00713004	-0.0316485	0.00538716	0.018269	-0.0146435	0.148664	-0.0544418	-0.0589406	-0.0516107	0	-0.0341533	-0.0118479	0.0182674	0.0171086	-0.0348405	-0.00650562	0.0408606	0.0505326	-0.0629579	-0.0180465	0.0668875	-0.0188939	0.0322079	0.014974
-0.0788271	0.148068	0.327373	0.342998	0.248378	0.764373	-0.27676	0.0742116	0.180564	0	0.386304	0.0153854	-0.0544613	0.254158	0.0653634	0.761061	0.087012	-0.169087	-0.00876513	-0.0753652	0.0938991	-0.219259	-0.0582784	0.298582	0.0954531	-0.482043	0.249368	-0.0619978	-0.0125022	0.402776	-0.124877	0.528269	-0.155871	-0.05675	-0.408297	-0.278153	0.369507	-0.272446	-0.143848	0.161168	-0.032333	-0.143074	-0.0513732	-0.125895	0.24422	0.180706	0.455456	-0.129789	-0.0171746	-0.161828
-0.285911	0.579648	0	1.28	-0.31195	2.43417	0.149888	1.2856	-0.628561	0.68238	1.29272	0.0467882	-0.964417	-0.076965	0.577018	0.880995	0.712663	0.0262588	1.07196	-0.223707	-0.558959	-0.594935	-1.22093	2.67382	-0.560072	-0.420608	-0.144671	1.18355	0.895657	-0.401247	1.86065	-0.517278	-0.872585	0.319538	0.0353443	-0.942077	-0.527419	-0.607476	1.37875	0.356641	-0.546097	-0.51325	-0.378785	-0.962444	-0.786448	0.617677	-0.210309	-0.513226	0.706646	1.54546
0.0782988	0.0162849	0.012505	0.0405486	-0.00326815	0.208652	-0.0112628	0.0483562	-0.0654656	0.0463171	0.196465	-0.0171366	-0.0293165	0.0431571	0.0206244	0.17827	0.10297	0.0249664	-0.000760478	0.18766	-0.0354989	-0.0323989	-0.0427853	0.28413	0.0902142	-0.0304758	-0.0134528	0	0.00537752	-0.0775516	-0.00326025	0.0186685	-0.0157679	-0.0402272	-0.0721058	-0.0404426	-0.0709704	-0.0343554	0.0976754	-0.0155047	-0.0229517	-0.0704594	0.0381369	0.00584052	-0.0630354	-0.0667913	0.492128	0.242207	0.0358562	0.0892655
0.00351718	-0.616154	0.731211	-0.550069	0.25722	0.0589987	0.274711	-0.218112	-0.0132743	-0.659968	0.732192	1.68794	1.65637	-0.133321	0.259578	1.23773	0.366528	0.791073	-0.573418	-0.490727	0.150123	-0.135732	-0.329104	0.390941	-0.632622	1.05618	-0.184935	-0.333294	-0.628484	0.500622	-0.782985	0.209084	0.366416	-0.556462	0.929006	-0.279793	-0.36038	0.026606	0.300669	-0.130243	0.299273	-0.55104	0	-0.717389	0.233618	0.492083	1.68346	0.568358	-0.104734	-0.379852
-0.0686069	-0.0918211	-0.0517886	-0.0647462	0.000976096	-0.0782398	-0.0669151	-0.0451477	0.00259387	-0.0636436	-0.0682624	-0.074729	-0.018913	-0.0624711	-0.0784089	-0.0366412	-0.0810532	-0.0178134	-0.0791378	-0.113186	0.00741796	-0.0688345	0.121211	0.0645787	-0.0293795	0.141909	0.0790468	0.0296253	-0.036207	0.00223625	0.0598306	0.0613921	0.0706734	-0.0570679	0.243306	0.157872	-0.0148043	0.152349	0	0.145619	0.0428873	-0.0130814	0.0507698	0.0596412	0.0977543	0.138567	0.0657477	0.0518465	0.00430882	-0.00182898
0.42554	0.554337	1.41816	-1.53592	0.757768	0.223239	0.57931	-0.728397	1.94997	-0.311982	-0.357288	-0.396565	0.268245	-1.47985	0.13992	-0.343112	0.188036	-2.52558	-0.045187	0.634514	0.535052	0.13675	0.342135	0.3681	-0.260091	-0.481997	-0.511226	-0.974538	-0.379222	0.738393	-0.713962	1.21724	0.132915	0.0184828	-1.0973	0.312123	0.911902	-0.470311	-0.235818	-0.759216	1.73713	-2.13382	-1.19977	0.704327	1.69165	1.08715	0.977978	0	-0.340674	-0.0460178
0.130509	0.0547382	-0.00333236	0.0256878	-0.0388563	0.0121712	0.00410982	0.0168636	-0.0476309	0.0272991	-0.0103493	-0.0282345	-0.0311648	-0.00325685	0.0185868	0.0149063	-0.00882765	-0.0102594	0.051442	0.0499891	-0.00446933	0.00945556	0.0108006	-0.0403716	0.0928792	0.0855147	-0.0712168	0.0581977	0.00218572	-0.0795382	-0.0132265	-0.0445632	-0.0269605	0.00483216	-0.0125679	0.0235669	-0.049944	-0.0109057	0.0324983	0.0673854	-0.0450721	0.0224671	-0.0827593	-0.00964717	-0.0831228	-0.0325444	-0.0140675	0	0.0186506	0.0578284
0.253573	-0.0742168	0.172092	-0.0749337	-0.0259258	-0.0807436	0.0337714	-0.062077	0.12356	-0.0171784	0.0410647	0	0.0436404	0.0175435	0.156358	-0.0244801	-0.0126531	-0.0788692	-0.0789513	-0.0157889	0.002175	-0.0342398	-0.07249	-0.101626	0.106833	-0.116184	-0.0464618	0.0282666	0.059053	-0.0850943	0.146412	0.126515	-0.102498	-0.0641546	0.364824	-0.0500373	-0.0366473	0.570967	0.132182	-0.113917	0.143219	0.251456	0.147273	-0.034369	-0.0964958	0.199092	0.514808	0.0343555	0.00592023	0.144674
0.80933	0.0107176	0.149571	-0.0215954	0.1221	0.245378	-0.132133	0	-0.110726	0.298836	0.456821	-0.172487	-0.152346	0.740986	-0.0552092	0.022925	0.492687	-0.126847	-0.0513398	0.305011	-0.0813739	0.0343683	-0.138572	0.48152	0.500925	-0.145363	0.379971	0.0279161	0.0494159	-0.0384295	-0.0910266	0.402815	-0.16823	0.134335	-0.098985	-0.228156	-0.0701976	-0.221432	0.121318	0.0790648	-0.138458	-0.139025	0.669487	-0.110894	-0.161635	0.212074	0.408034	-0.00275807	-0.0599705	0.401699
0.0248222	-0.0224037	0.00878534	-0.0229718	0.0156889	-0.0398794	0.000919096	0.0207976	-0.0181807	-0.0262173	-0.0573501	0.123065	-0.0162837	-0.020612	0.01762	-0.0187762	-0.023231	-0.00178892	-0.0261345	-0.0426655	0.011122	0.00540168	0.0615511	0.00186797	-0.0337552	0.0714369	-0.0392008	0.00379176	0.0341344	0.0187794	-0.0423262	-0.00667863	0.0353228	-0.01734	0.0127471	0.0160285	0.0455081	-0.0161626	-0.0214554	0.0214812	-0.000530456	-0.0161357	0	0.0730685	0.0450382	0.0194349	0.0119063	-0.00493352	-0.0481733	-0.0269209
0.0133971	-0.0105638	-0.0101491	0.0135332	0.0166128	0.0279373	0.0436594	-0.00406223	0.00876818	-0.0241947	-0.0356577	0.0386951	-0.0250527	-0.0312961	0	-0.00334681	-0.055325	0.00760716	0.0285976	0.0364012	0.00219127	-0.00766807	0.0137459	-0.0118862	0.0217142	0.0448129	-0.0315926	-0.00907154	-0.0405749	0.0474751	0.0124412	-0.0591047	0.0382215	0.01292	-0.00179616	0.0438171	0.00894827	0.00651395	0.00990175	0.01631	-0.0514141	-0.0455809	-0.00410962	-0.00113181	-0.0316343	0.00380163	-0.0521187	-0.00303089	-0.000418793	0.0414475
-0.0214238	0.0352265	-0.0142349	-0.0576866	-0.0222992	0.0220249	-0.0332299	0.0329908	-0.0329477	0.00973986	0.016793	0.00950753	0.0173814	0.00122772	-0.0278593	-0.0497761	0.00136607	0.00160683	0.00548816	0.0117096	-0.018006	-0.00632831	0.0136123	0.00284669	-0.015287	0.0300041	0.0383309	0.00344187	-0.0362542	0.0176212	-0.0199226	0.00352103	0.0200225	0	-0.0248654	0.015708	0.00443796	-0.0288668	-0.0587103	0.0383454	-0.0185108	-0.014612	0.00896182	-0.0240923	0.0123152	-0.0460637	-0.0289489	-0.0103927	-0.0303462	-0.0354656
-0.094587	1.05864	0.0363986	-0.0520104	-0.0646445	-0.0736016	-0.063748	0.0099251	4.34624	1.67612	2.41188	-0.065124	0.176589	-0.145954	-0.050226	1.53294	-0.0858579	0.184454	0.0361464	0	-0.104118	0.0511749	-0.108607	0.307922	-0.13354	0.0999044	1.50061	0.728013	-0.111059	0.269334	0.00332846	-0.00890052	0.549513	0.0465765	-0.0381727	0.710018	0.447267	-0.115363	0.639208	-0.0975014	-0.0887813	-0.147969	-0.0881947	-0.122461	0.0487753	0.356326	0.268101	-0.0193576	0.553332	-0.103499
-0.0100881	0.0663033	0.00353985	-0.0293934	0	-0.0240563	-0.044771	0.00960549	0.262304	0.0586567	0.100713	-0.0727219	-0.0186339	-0.0386913	-0.021692	0.0302689	-0.0315434	-0.0258191	-0.0502712	-0.0176094	-0.0338004	-0.000778135	-0.0748206	0.0702664	-0.00609185	-0.0381526	0.126283	0.0184814	0.0925129	0.0378699	0.0385713	0.0081497	0.0619157	0.0279366	-0.0250872	-0.00510166	0.0810635	0.00662529	0.037291	0.0391765	-0.0255038	-0.0242159	-0.00158575	0.00397397	0.0227868	0.0800024	-0.00831551	0.0277884	0.0279104	-0.0357727
0.0609858	0.24147	0.101196	0.270032	0.0826176	0.895419	-0.0721481	0.149803	-0.085738	0.0753491	0.270994	-0.0631259	-0.140169	0.0561252	0.0534604	0.27562	0.0944202	-0.0831216	0.109082	0.0795091	-0.126206	0.00842767	-0.198124	0.468757	0.138651	-0.191239	-0.0532069	0	0.14716	-0.05162	0.304651	-0.0181647	-0.150398	0.0580618	-0.119111	-0.261853	-0.0495262	-0.235336	0.426789	-0.0412127	-0.156431	-0.22781	-0.147998	-0.20758	-0.125927	-0.0420377	0.00117651	-0.162711	0.068556	0.354332
0.00683846	0.0160534	0.0337976	-0.0255027	-0.00657354	-0.0281784	-0.0243057	-0.00510872	-0.0140696	-0.0133468	-0.0216833	0.0158273	0.00209821	-0.0136243	0.0224892	0.021706	-0.0169859	-0.0281254	0.0140315	-0.0276196	0.0309959	0.0222538	0.000688922	0.0133945	-0.0300854	-0.0207948	-0.0082289	-0.0127269	-0.00608366	0.00697621	-0.0476408	-0.00212594	0.0325893	0.00198767	0.000652953	-0.052388	0.0402534	0.00845405	-0.02487	0.00691288	0.0148828	-0.0188159	0	-0.0254552	0.0599669	0.007638	-0.035318	0.0163775	0.0216925	-0.0314669
0.00883739	0.0130618	0.0254764	0.0361664	0.0236594	0.0481981	0.0364451	0.038759	0.0388162	0.0125895	0	-0.03522	0.0441341	0.0130105	0.0141975	-0.0106831	-0.0494181	0.0245378	0.0054469	-0.0407396	0.0457597	-0.0225322	-0.022457	0.0292228	-0.0421654	0.00257925	0.0242667	0.0216434	-0.0238472	0.0153769	-0.00746612	-0.0330088	0.0105826	0.000142287	-0.00774818	-0.037795	0.00480272	-0.0358706	-0.00829039	0.00261268	-0.0343869	-0.0937718	0.0100351	-0.045996	-0.000961665	-0.0192445	-0.0124367	-0.0504273	-0.0204046	-0.0249297
-3.1082	-1.43192	0.388774	-0.626495	-0.177361	-1.0493	-1.35862	0.798481	-0.0914206	1.67501	0	0.00972936	-0.369855	-0.23174	-1.90218	0.494254	-0.0789089	0.743482	0.568686	-0.981921	-0.845146	0.806533	-2.13642	0.127091	0.00511641	2.36042	0.211687	1.7403	0.692526	0.166543	-0.137867	-0.372152	-0.0635744	0.111929	-0.194729	-0.921616	0.801655	-1.05693	0.400241	-1.05475	-1.81784	-0.297293	0.958006	-1.57088	1.14123	-0.945369	-2.25984	1.82064	0.634281	0.884968
1.43625	-0.1931	-0.133177	0.193396	0	0.887896	1.85436	0.523831	0.452697	0.697131	0.665127	1.2882	0.385133	-0.180196	-0.101605	1.17714	0.166923	0.0592205	0.398748	0.017704	-0.104909	-0.177609	1.64712	-0.190274	-0.0934582	-0.234876	-0.235151	-0.0140129	-0.0727907	-0.124659	-0.203144	-0.226562	-0.224126	0.0471881	-0.229138	-0.226903	-0.195565	0.412085	-0.0619482	-0.276673	0.305418	-0.175008	0.131333	-0.244864	-0.225875	-0.0904591	-0.119636	1.25924	0.194042	0.247141
0.00296326	0.00983922	0.0386796	-0.00364544	0.06453	0.046962	-0.0439937	0.0138555	-0.0145143	0.0668801	-0.0150553	-0.0302908	-0.00364057	0.00324644	0.0237649	0.0165815	-0.0106791	0.0371989	0.0383015	0.0129795	0.0187803	0.0368503	-0.0277932	0.0524891	-0.0346075	-0.00405771	-0.0204056	-0.0371453	-0.028578	0.0153822	-0.0219356	0.00770772	-0.00797764	-0.0200297	-0.0434736	0.00794315	-0.000425227	-0.0309671	0.00455591	0.0077803	0.00337492	0.00486584	-0.0110793	-0.0458577	0.0180854	0	-0.00548698	-0.0203353	-0.0312064	-0.0372029
0.0500632	0.0210287	-0.0158677	0.0257063	-0.0108896	0.0317586	-0.0021176	-0.00534175	0.00535004	-0.0264698	-0.0282607	-0.00855244	0.0012814	-0.0309076	-0.00291259	-0.0166036	-0.00104152	-0.0142733	0.00178722	-0.0815931	0.00459925	0.000604823	0.0620091	-0.0110279	0.0150789	-0.000697569	0.0491055	-0.0048857	0.00642829	0.00937848	0.0061428	0.0261316	0.0200979	0.0498904	0.0127797	-0.0115666	-0.010185	-0.00791776	0	0.0438271	0.00750756	0.00489889	-0.0570539	0.037717	-0.0127537	0.0724659	-0.0634547	0.0449461	-0.021008	-0.0109506
0.0122239	0.0711229	0.86735	-0.247078	0.167483	0.24525	-0.0946365	0	0.0513011	0.0180154	-0.0708176	-0.285395	0.593203	0.296979	0.274995	-0.128816	0.283466	-0.243642	-0.032698	-0.0207243	0.0173525	-0.0961301	-0.0838668	0.146511	0.0134452	0.863595	0.585294	-0.0245233	0.132656	-0.0266177	0.312345	1.40707	0.282806	-0.0226906	-0.324434	0.304368	-0.0729279	-0.201065	0.01849	-0.0258566	-0.11736	-0.0692567	0.198735	0.147438	0.359515	-0.337461	-0.0356202	-0.244281	-0.128887	0.0228323
-0.0305428	0	0.0360908	-0.0140243	0.0315835	0.0398009	-0.0160856	0.0318492	-0.00459137	-0.052894	-0.049729	0.0952276	0.0208584	-0.0153693	-0.0014064	-0.0366574	-0.012844	0.0347315	-0.0310978	-0.0427897	-0.044471	0.0261364	-0.0100342	0.0450571	-0.0272865	0.126211	0.12396	0.0533443	0.0654691	0.0571835	-0.0183454	0.0246342	0.139066	0.0214789	0.0629535	0.0349365	0.129569	-0.0216316	-0.00826077	0.0843114	-0.0309504	-0.0185493	0.0151431	0.0832716	0.165551	-0.0120883	-0.0142184	0.00440949	-0.0219115	-0.00299348
-0.169412	0.646658	-0.427083	0.223731	0.136757	0.57905	-0.282877	-0.118911	0.0443437	-0.156694	-0.403439	-0.476775	-0.55051	-0.324968	-0.220088	0.0598573	-0.496971	0.101014	0.0780208	-0.06945	1.05465	0.765649	0.911414	-0.0785418	-0.423839	-0.105006	-0.466957	0.366292	-0.350188	0.313131	-0.445235	0.567849	0.195974	0.0898244	-0.242267	0.0521381	0.511757	1.53831	0.200498	1.19335	-0.0406148	-0.214303	1.67961	1.66182	-0.242615	-0.0410115	-0.805845	-0.526759	0	0.491516
-0.0277345	0.308368	-0.160632	0.0317138	0.191431	-0.0177639	-0.151715	-0.0937077	0.086675	-0.20504	-0.169701	-0.285633	-0.204145	-0.0331171	0	0.109372	-0.23698	0.0388955	0.0678522	-0.107462	0.685563	0.38552	0.294154	0.168972	-0.216732	0.101455	-0.114988	0.136298	0.0383592	-0.0477038	-0.0624924	0.323889	-0.0108685	-0.00278115	-0.092869	-0.0887296	0.184764	0.51319	0.0582087	0.374869	0.146218	-0.0434454	1.03642	0.77973	0.005177	-0.169159	-0.316597	-0.228243	-0.0493712	0.124302
-0.107147	0.125907	-0.0544845	0.13845	-0.0781258	-0.133235	-0.118413	0.227213	-0.0528829	0.0503887	-0.0696673	0.38998	-0.0305609	-0.0605072	-0.0260038	-0.109921	-0.0931266	0	-0.012958	-0.0894164	-0.0273116	0.0626192	-0.014972	-0.0704127	-0.0757879	0.117818	0.0517487	0.0177307	0.396325	0.427004	0.00272509	-0.0586301	0.0395504	0.101165	0.0516783	0.307796	0.510823	-0.0785609	-0.0388825	0.515417	-0.028562	-0.00213032	-0.0529344	0.119725	0.291959	0.199046	-0.132026	0.242232	0.222181	-0.0221158
-0.300727	-0.45892	-0.496553	0.774252	-0.470616	0.0319064	0.0266922	-0.0546028	-0.282317	0.275448	-0.169795	-0.571853	0.0356646	-0.0203906	-0.409715	0.306398	0.879207	0.0949991	0.421894	0.546783	-0.253025	0.0201294	-0.178092	-0.628915	0.163693	0.192202	-0.0538431	0.0223466	-0.0340922	-0.273931	0.135139	-0.345711	-0.582255	0.14057	0.329528	-0.27181	-0.434451	-0.144799	0.0344449	0.288828	-0.060567	0.33501	-0.0693601	-0.309852	-0.57282	0	0.779098	0.888655	0.161164	0.161898
-0.0620741	0.326306	0.267722	-0.24107	0.382223	0.451861	-0.10789	0.0394162	0.424598	-0.00761139	0.135328	-0.144133	0.469373	0.539564	-0.0524246	-0.161459	-0.0978071	0.18228	-0.148576	-0.133625	0.226856	0.071137	0.10301	0.387099	-0.0642844	0.107263	0.869486	-0.210583	-0.0811412	0.491014	-0.275356	0.747405	-0.0195594	0.0159612	-0.127003	0.330003	0.235274	-0.0804471	-0.058889	0.266066	0	-0.261382	0.00960679	0.0790381	-0.0404331	0.0650088	0.0238922	-0.245787	-0.125781	-0.124855
-0.0510753	0.00858128	-0.0308975	0.0451425	-0.0325129	-0.0412802	-0.0400267	0.113267	-0.00522145	0.0488304	-0.0737751	0.183011	-0.0557129	-0.0871631	-0.0107824	-0.0456448	-0.0817048	-0.0384941	-0.0441855	-0.0416999	-0.0723152	-0.00294489	0.0158178	0.00746906	0.00726615	0.0925948	0.0740456	0.0378238	0.267397	0.333779	-0.0206833	-0.0570164	-0.0360683	0.0488069	-0.0430107	0.207968	0.390306	-0.02484	0.00882731	0.177694	-0.0675396	-0.00520337	-0.0838827	0.141688	0.127846	0.0629201	-0.0833796	0.259959	0	0.0376711
0.0260753	0.00541787	-0.0136711	0.0699093	0.0116628	0.0507807	0.0166236	-0.0702735	0.00366351	-0.0367036	-0.0608506	-0.0313269	-0.00803759	-0.0278519	-0.04005	0.0429444	-0.0790921	-0.0120382	-0.023079	0.00743608	-0.0546355	0.0194211	0.00531274	-0.0294391	-0.058707	0.0156027	0.0101917	0.0185406	-0.033932	0.0294388	0.00386171	-0.0625993	0.0136065	0.00361763	0.0220868	0.0256637	0	-0.0101107	-0.0526028	0.0702583	-0.0515674	-0.0564548	-0.0501775	0.028288	-0.0426939	-0.0229151	-0.0687106	-0.0414292	-0.0502412	0.0354593
0.0051284	0.0379205	0.0341054	0.0429862	0.0108398	0.00117285	-0.00999333	0.0350089	0.0114295	-0.00718135	-0.0288413	-0.0775334	0.00710831	0	0.0304602	-0.014052	0.00335808	-0.0240805	0.0346032	-0.020037	-0.0679682	0.00704572	-0.00657698	0.199215	-0.035403	0.0232779	0.0133931	0.0349887	-0.00180421	0.00482833	0.0406363	-0.0121532	-0.0165152	-0.00279388	-0.0121037	0.0038799	-0.0259438	-0.0474601	-0.0223338	0.0548659	-0.0399027	-0.0713137	0.011094	-0.0484461	0.063097	-0.0523772	-0.040429	-0.0443695	-0.0261976	-0.0232578
-0.229214	-0.124773	0.137606	0.0470682	-0.0581941	-0.210698	-0.105185	0.00256912	0.067908	0.300355	-0.115377	0.0566104	-0.151558	-0.0351295	-0.0962383	-0.0576365	-0.11152	0.151252	0.0441276	-0.10502	-0.212551	0.17448	-0.124885	0.487249	-0.0195163	0.82019	-0.0496743	0.465363	0.127559	-0.0342914	-0.0306426	-0.0445025	0.0136187	-0.0768531	0.0957301	-0.180707	0.194606	0.0700842	0.00703851	-0.125207	-0.0762147	0	0.221054	-0.0897936	0.448455	-0.213944	-0.0656133	0.523845	0.35335	0.194784
0.0284247	0.0473929	-0.0260443	0.0058729	-0.0182968	-0.029528	0.0553854	0.0533609	0.0536629	0.00664663	0.000118469	-0.0253369	-0.0109151	-0.0133305	0.00625825	0.0966925	-0.00748768	-0.014599	0.107184	0	0.0180069	0.0439435	-0.016809	-0.0218489	0.0548111	0.0319897	-0.0493286	0.015836	-0.00951955	-0.0195514	0.0105972	-0.0508157	-0.0333478	-0.00393241	-0.0423302	0.00135062	-0.067257	-0.0530628	0.051119	0.0485769	-0.0520028	-0.0339338	-0.0637242	-0.0183757	-0.057525	0.000772202	-0.0439135	0.00646271	0.0335062	0.0618009
-0.211609	0.0771106	-0.122232	0.0791931	-0.203665	-0.16141	0.0939386	-0.140401	0.193475	-0.111823	-0.198617	0.559892	-0.27322	-0.232518	0.0972745	-0.160808	-0.200251	0.0964577	-0.0788576	-0.109211	0.179251	-0.147374	-0.176185	-0.22488	0.154112	0.169712	-0.108476	0.52912	0.253949	-0.242494	0.59968	0.225044	-0.108268	0	0.487881	-0.0363173	-0.274135	0.644277	0.347676	0.139519	-0.410605	0.123533	0.531114	-0.263606	-0.326973	0.488309	0.194048	-0.307082	0.142135	0.183746
-0.0394272	0.0182581	0.00454932	0	-0.00707246	-0.0328292	-0.0170398	0.00524286	-0.0597378	-0.0259053	-0.00882886	0.00629082	0.351341	0.177	-0.0248663	0.0443637	-0.0357461	-0.0211907	0.0208302	-0.0366317	-0.0265582	0.0141773	-0.0208111	0.0153503	-0.0423925	-0.00979962	-0.00811668	0.0244313	0.0839058	0.0424203	0.0493898	0.0252879	-0.0454899	-0.00773449	0.01811	0.0282959	0.0213075	-0.0363221	0.0543093	0.0247043	-0.0329087	-0.0181652	0.0049803	-0.0193072	0.0266273	-0.0212841	-0.0294493	-0.051409	0.0326005	0.038735
0.0122067	0.00273152	-0.00498857	-0.02401	-0.0176988	-0.0156613	0.0314184	0	-0.00734038	-0.041021	-0.0167764	0.0232493	0.0401023	0.000600541	0.0299514	-0.00825744	-0.00469849	-0.0120789	-0.010049	-0.0245153	-0.00458015	-0.00190561	0.0541925	-0.00812762	-0.0461394	0.0223762	0.0233477	0.0380146	-0.00463074	0.00040196	0.0230041	0.00874678	0.00537204	-0.00892634	0.0176174	-0.0143336	0.000692273	0.00182986	-0.0304667	0.016201	-0.0197844	-0.0203295	0.0139569	-0.0436884	-0.00740653	0.0236298	0.0109372	0.00776934	-0.00695267	-0.00704179
-0.138529	0.0707852	-0.0919372	0.0944963	0.12347	-0.0773924	-0.0844971	0.00755347	-0.0806917	-0.0724275	0.0069066	-0.108384	-0.00414503	0.0390051	0.15991	-0.034832	-0.0637521	-0.0191178	0.0595642	0.251675	-0.028409	0.16951	0.054718	0.0243973	0.18761	0.671619	-0.0935995	0.0830064	0.123889	-0.00798025	0.0216818	-0.0194476	0.0215991	-0.0482724	-0.0357401	-0.0596481	0.0141896	-0.0665176	0.0565776	0	-0.0646728	-0.0711144	-0.0866499	-0.0174192	0.0400008	0.0660857	-0.0551578	-0.0526201	0.912815	-0.0129227
-0.00992937	0.0276851	-0.0256156	0.025797	0.00909924	-0.0169493	-0.00695366	-0.0160724	-0.0206413	-0.016421	-0.000678162	0	-0.00747146	-0.0119351	-0.0189649	0.0199791	0.0134415	-0.0111529	0.00105865	0.00785885	-0.0125005	-0.0351487	-0.00941593	-0.047877	0.0107613	0.000619695	-0.000918597	0.0050575	-0.0111035	0.00466893	0.0146701	-0.0370498	0.0304705	-0.0178238	0.0356666	0.023656	0.00389454	-0.0092707	0.00642757	0.0317602	-0.0358304	0.00162937	0.0196058	0.0352165	0.00168098	-0.0182581	0.0449473	0.0360175	-0.0447222	-0.00491942
0.0274496	-0.0442078	-0.0394985	0.0587604	-0.0577087	0.0372107	0.0320389	-0.0145876	0.00228898	-0.0153521	0.0114556	-0.00356447	-0.0630383	-0.00886422	0	0.0292472	0.0626727	-0.0328942	-0.0021192	0.0860652	-0.0320052	-0.0705747	-0.00668259	-0.0513868	0.0564395	-0.0359943	-0.0224326	0.0162195	0.0175807	-0.0161621	0.0160418	0.0951813	-0.0785515	0.00338784	0.0283221	-0.0760294	-0.0486274	0.0782865	0.0337222	-0.0222469	0.103346	0.0370438	-0.0103916	-0.0468799	-0.0434678	0.0165255	0.0859377	0.0786008	0.0593571	0.0245849
0.100541	0.0249682	-0.0185837	-0.057495	0	-0.00912934	-0.0313119	-0.00223591	0.048503	-0.0107045	0.0393217	0.110613	-0.0265449	0.0299669	-0.0120743	0.00470929	-0.0356478	-0.0106117	-0.0237994	-0.0369988	-0.00980424	0.00766447	-0.0153317	0.0515846	0.0835486	0.00633945	0.0440946	-0.00375026	0.258776	0.440448	-0.00711308	-0.00962087	0.0171794	-0.0186614	0.00483969	-0.0339422	0.258	0.0116286	0.113727	-0.0202908	-0.0159731	0.0524246	0.153245	0.0328213	0.23126	0.0245809	-0.00623586	-0.0139926	-0.0233104	0.0780872
0.014348	-0.0462575	-0.012397	-0.00771863	-0.013045	-0.067464	0.00676588	-0.0373402	-0.0609599	-0.014031	-0.0150682	0.0909637	-0.0117024	0.0260039	-0.0634861	-0.0607325	-0.0219865	-0.0248915	-0.0443489	-0.00670683	-0.0158247	0.0223831	0.0570766	-0.0262721	0.0389673	0.0146288	0.0180333	-0.00281112	0.00362569	0.0810132	-0.0259573	0.0355875	0.0459687	-0.0232313	-0.0139953	0.0976527	0.00344795	0.0664967	0.0133755	0.0228684	-0.0280255	-0.00953962	-0.00328224	0.0575906	0.037832	0.000881549	0.0566341	0.0527588	-0.0055354	0.0273656
0.00843186	-0.0817599	0.224168	0.00203902	-0.0424665	0.0882224	0.0973175	0.00993896	0.0478434	0.0849138	0.149922	-0.0570784	0.0612957	-0.106195	-0.0385444	0.133453	0.238182	0.0381279	-0.0229886	0.0931101	-0.0419546	-0.0471522	-0.0922867	-0.0991685	0.130165	-0.0547014	-0.0367169	-0.0138777	-0.0301559	-0.00566817	0.455443	-0.0452333	-0.121059	0.150505	0.182725	-0.0139249	-0.000547613	0.122639	0.000310581	-0.0714104	0.115193	0.140139	-0.0204999	-0.114307	-0.0247942	0.331664	0.0667049	0.560403	0	0.0807426
-0.036612	-0.037015	-0.00885852	0.0479374	-0.0127566	-0.0142535	-0.0152884	0.0110019	0.0204357	0.0216413	0.015894	-0.0606187	0.00210329	0.0770594	-0.00124811	0.0430187	0.10058	-0.0437764	0.0183228	0.136057	-0.0388692	0.0166667	0.0114997	-0.0571256	0.0744086	0.00715438	-0.0139273	-0.00421206	0.0406394	-0.00307861	-0.0294801	0.00096058	-0.0124285	0.0217943	0.0267009	-3.30975e-05	-0.0406937	-0.00186833	0	-0.0199067	0.00709888	0.0381176	-0.0159745	0.000815186	-0.0243004	-0.0333197	0.140445	0.124872	0.0425276	0.022387
0.0654694	0.325846	0.0251995	0.0800443	-0.0362017	0.0698588	0.127122	0.0266277	-0.0324951	0.063448	0.0161134	-0.0256491	-0.0238217	0	0.0787265	0.183108	0.0255165	0.015854	0.219026	0.215147	0.138808	0.166684	-0.0548578	-0.159376	0.173864	-0.000927144	-0.111837	0.1642	-0.0454451	-0.0605833	-0.069586	-0.107236	-0.0474038	0.136163	0.0933918	-0.0213817	-0.00840757	-0.0904821	0.0797852	0.15031	-0.0686386	-0.0674039	-0.123726	-0.147133	-0.0569171	0.0895581	-0.147049	-0.0299346	0.0394218	0.0867621
1.04541	0.44996	-0.131063	-0.545244	-0.58276	0.436568	-0.0152125	-0.217344	0.107962	-0.0865798	0.0306902	0.701783	-0.0528474	0.209731	-0.135532	0.319629	0.534955	0.681426	-0.385479	-0.0072736	-0.082945	-0.562688	1.6148	0.128287	-0.035136	-0.267722	0.468699	-0.510296	-0.129042	-0.0263115	-0.579563	0.676789	0.103225	0.191908	0.92322	-0.133291	-0.246801	2.38934	0.264616	0.361276	3.54993	-0.11878	1.38181	-0.0704189	-0.533466	0.359239	3.86554	0.896831	0.501312	-0.227836
0.0434876	0.0923559	-0.0316101	0.186473	-0.118744	0.011379	-0.0210832	0.0296183	-0.0978086	0.111516	0.018878	-0.0811738	-0.0117125	-0.0818382	0.172955	0.0895384	-0.030731	-0.00255129	0.143491	0.0442483	0.0906598	0.0771011	-0.0930728	-0.154693	0.119783	0.0207055	-0.0854748	0.152368	-0.00490679	0.0480168	0.135338	-0.154624	-0.0700522	0.0764559	0.0385235	-0.107772	-0.0962514	-0.142691	0.0516889	0	-0.11777	-0.048577	-0.141926	-0.118175	-0.118504	-0.0551624	-0.150896	-0.00584259	0.0447445	0.205803
0.00342783	-0.00395858	0.0194843	-0.0316603	0.0133721	0.0292346	-0.010005	0	0.0435291	-0.00776667	-1.50522e-05	0.0337316	0.034174	0.0237296	-0.0124974	-0.0380921	-0.00734428	-0.0170916	0.0372302	-0.0254743	0.0107248	0.023601	0.0635179	0.0139714	-0.0329347	0.0367272	0.0102902	-0.00657619	-0.0213954	0.0231756	0.0266696	0.0118444	0.0690555	-0.00697214	-0.0183414	0.0267174	0.00638114	0.0288139	-0.00878573	0.00567022	-0.0016264	-0.00249867	-0.0117952	-0.00817067	0.0274704	-0.00415722	-0.0125145	-0.0128242	0.0147779	-0.0282235
-0.55221	-0.898503	0.418257	0.761444	0.640636	0	-1.03412	0.236657	0.97517	-0.151909	0.193865	-0.66088	-0.568285	1.88568	-0.12268	-0.788808	-0.354543	-0.647163	0.343883	-0.239643	0.291161	-0.374257	-1.28364	1.03475	-0.541229	-0.711124	0.865701	0.429699	1.19491	0.799639	0.103284	1.60116	0.762506	0.503646	-0.872773	-0.610136	0.145106	-0.778071	0.0596861	-0.746928	-1.07705	-0.905756	-1.64144	-0.580853	0.0148531	-0.537304	-1.11576	-0.865145	0.861908	0.567052
0.0120783	0.00753821	0.0438994	0.0386011	0.0145541	0.0583124	-0.00392337	0.00330375	0.016278	0.00404071	-0.0217211	-0.0812611	-0.0277148	0.0199349	-0.0326511	-0.00408156	-0.0228411	0.0039707	-0.0390072	0.00240362	-0.0159751	-0.02658	-0.0280373	0.0629565	-0.0469746	-0.0149168	0.0712948	0.0063563	0.0230563	0.012729	0.00422043	0.0330947	0.0153516	0.01324	-0.0050808	-0.0248418	0.00142657	-0.0348987	0.0163329	-0.0393162	0.014816	-0.0426043	-0.0317358	-0.00939568	-0.0498728	0	-0.0384899	-0.0248463	-0.0132476	-0.0155399
-0.0754057	-0.0398322	-0.0150148	0.105098	-0.0635182	-0.0138281	0	-0.00573772	-0.025666	0.0140017	0.0413352	-0.0366207	0.0714055	0.0146439	-0.0682592	0.0653355	0.134685	0.0555053	0.0527606	0.166144	0.0120594	0.265144	-0.0785551	-0.111361	-0.0179012	-0.0783928	-0.0370543	0.0523487	0.00202867	-0.0893467	0.101701	-0.00637674	-0.0906478	-0.044496	0.0379345	-0.0292706	-0.110249	0.247494	0.017349	-0.0786647	0.124304	0.235053	-0.0823308	-0.0162691	-0.108695	-0.0673421	0.0786231	0.0996703	0.0604506	0.00581861
0.00195354	0.0290255	-0.00160186	-0.00514519	0.0225498	0.00884467	0.014665	0.0146615	0.00255353	-0.028144	-0.00936886	-0.00474629	0.0184144	-0.00914466	0.0414423	-0.011836	-0.00440603	0.0210619	0.00431617	-0.0186325	0.0549662	0.0185578	0.00114595	-0.0561593	-0.0177466	0.0259731	-0.00173214	0	0.000614433	-0.00918315	-0.0256122	-0.0097799	-0.00355977	-0.0421902	0.00339824	0.0457676	0.0116764	0.020134	-0.0318324	0.0163087	-0.0219205	-0.0344925	0.00251213	0.00968833	0.000383821	-0.00968098	-0.0224236	0.0150316	-0.0338109	-0.0217863
-0.0501233	-0.00855155	0.122934	-0.0109139	0.124556	-0.0310587	-0.0361052	0.0896429	0.191815	-0.0586657	0.150533	-0.0295013	0.129838	0.261794	0.0779736	0.12802	-0.0230487	0.0466913	0.0325506	-0.0157502	0.243141	0.0332685	-0.0872335	0.254295	0.09242	-0.0983032	0.118377	1.70918e-05	0.0947892	0.0544132	-0.0111614	0.235441	-0.0584041	0.0631693	-0.0743955	-0.0659162	0.173097	-0.0703443	0.0272186	-0.0971886	-0.042017	-0.105134	-0.076279	-0.068823	0.308903	-0.093402	-0.0759258	-0.104234	0.0390713	-0.040229
0	-0.13362	0.0990874	-0.00278658	-0.102698	-0.0399923	0.0561607	-0.21504	0.191135	-0.167171	-0.0130759	-0.118668	-0.21346	0.0549708	0.142097	-0.225135	0.00269182	-0.0594975	-0.14863	0.00237014	0.11248	-0.0751299	0.0120607	-0.204936	0.177358	-0.106279	-0.133314	0.273588	0.433579	-0.191039	0.52018	0.219878	0.00592495	-0.234153	0.563914	-0.0298249	-0.256396	0.452602	0.277535	-0.100342	-0.0651968	0.358718	0.326256	0.0379028	-0.238203	0.464638	0.309694	-0.049696	0.236146	0.196224
-0.0118229	0.191471	0.141852	-0.0134177	0.286731	-0.0252527	0.0293254	0.0573808	-0.130669	0.197482	-0.169119	0.287061	0.159287	-0.0805099	0.0924457	-0.0192992	0.14324	-0.157792	0.0717414	-0.053503	-0.035029	0.0419218	0.19055	0.0395079	-0.083649	-0.187074	0	0.0506879	0.0297366	0.016828	0.0681038	0.318179	-0.258383	-0.057069	-0.0162457	-0.107962	0.232672	0.355684	0.064123	-0.00864912	0.458826	-0.0126135	0.406826	0.952323	-0.166844	-0.118553	-0.0404414	-0.000606723	-0.0841751	0.055339
0.029914	0.0150139	0.070396	0.00709836	0.0939142	-0.0914245	0.0964988	-0.0885869	-0.0611089	0.100007	-0.0508614	-0.0873188	0.119958	0.00620557	0.000527639	0.0745603	0.149754	-0.0424707	0.0178806	0.00342306	-0.0179048	0.065181	0	-0.0713128	0.0436992	-0.146246	-0.0820677	-0.0755884	-0.051432	-0.0863926	-0.00904408	0.0519488	-0.164663	-0.0578928	0.0906165	-0.153062	-0.0178157	0.0266612	-0.0220613	-0.115652	0.134976	0.0795418	0.0472594	0.356746	-0.219235	-0.11342	0.106833	0.0319949	-0.0510157	0.0918952
0.0462488	-0.0627297	0.0458454	-0.00923484	-0.0672604	0.0103818	0.0145806	-0.146514	0.057489	-0.0728933	-0.0214901	-0.0350027	-0.138794	0.0138149	0.0674356	-0.093201	0	-0.0999418	-0.111442	-0.0293718	0.061467	-0.0461082	0.114328	-0.0457857	0.0841009	-0.0390243	-0.00885445	0.113281	0.161094	-0.0859549	0.180645	0.108895	-0.0136877	-0.112845	0.177405	-0.0623158	-0.117297	0.194195	0.0727421	-0.0125432	0.0567324	0.112436	0.146573	0.124968	-0.11294	0.0651482	0.129813	-0.00590802	0.0426132	0.0450642
-0.0336249	0.275507	0.124321	0.0736427	0.296512	-0.20802	-0.0422493	0.0663656	-0.0435378	0.212074	-0.160831	0.225066	0.0163355	-0.102673	0.121022	-0.0845341	0	-0.131608	-0.0483906	-0.14844	0.00227036	0.0056735	0.180161	-0.0301467	-0.0859449	-0.156906	-0.0627878	0.0188576	0.00117738	0.0244956	0.0832154	0.264572	-0.245137	-0.118598	0.157155	-0.207406	0.174977	0.316881	0.00605455	-0.0962906	0.401573	-0.112226	0.277989	0.751212	-0.242873	-0.192087	-0.114448	0.00620066	-0.0852934	-0.00635615
0.0166573	0.0950858	0.0742467	-0.0214197	0.135951	-0.114352	-0.0134593	-0.00459851	-0.0161633	0.137017	-0.0402559	0.0780463	0.0519974	-0.0188139	0.0216396	-0.0292767	0.0352657	-0.0353828	0	-0.0662835	0.128656	-0.0467436	0.286953	0.0129165	-0.0118071	-0.0576934	-0.0215924	0.0535904	-0.0102901	0.00571665	0.0910878	0.186952	-0.0891672	-0.00627012	0.0252048	-0.105477	0.00369204	0.180413	-0.0180633	-0.060694	0.313273	0.0135461	0.246895	0.482136	-0.00503565	-0.0348202	-0.0656274	-0.038881	0.00853637	0.00427052
-0.0734681	0.243073	-0.0842522	0.316639	-0.0228157	0.795651	0	0.438708	-0.167714	0.337126	0.205787	0.0288752	-0.149063	-0.0532175	0.249044	0.371952	0.092864	-0.0915994	0.349565	-0.127739	-0.111637	-0.117367	-0.0865896	1.00956	-0.118842	0.241283	-0.120167	0.634654	0.0525202	-0.120521	0.697048	-0.186549	-0.112683	-0.0361378	0.0678033	-0.177428	-0.206364	-0.169263	0.295068	0.60097	-0.19291	-0.103825	-0.0189218	0.0323259	-0.264133	0.257807	0.195226	0.102052	0.302957	0.311574
-0.0205947	-0.0126091	0.0254925	0.021989	-0.0043622	0.0096659	0.0455004	0	0.0274506	-0.0160267	-0.00498188	0.100279	-0.00851916	-0.0371906	0.0030661	-0.00420224	-0.0439056	-0.00849334	-0.0226005	-0.0177796	-0.0354659	-0.0215668	0.0728104	0.0498404	-2.6504e-05	0.0390596	-0.00183065	0.000172327	-0.00721823	0.0135553	0.00758178	0.00558702	0.0445937	-0.0337305	0.00026233	0.00740739	-0.0261787	-0.0370644	-0.0325098	0.016708	-0.0142848	-0.0472098	0.00511187	0.0330885	0.0141355	-0.0359153	0.0175496	-0.0538036	0.003581	-0.00462731
0.352702	0.0753405	0.22293	-0.0666557	0.129619	0.097687	-0.114556	0.0797043	-0.0160908	-0.0390582	-0.142875	0.153237	0.125982	0.0624655	0.0484077	0.0293427	-0.0957085	-0.0996709	0.0725222	0.0119413	0.0620976	-0.0967465	-0.0169107	0.211642	0.0673362	-0.241889	-0.168561	-0.00589463	-0.11573	-0.0503186	-0.175968	-0.314109	-0.204774	-0.0823748	-0.156108	-0.285258	0.0367251	0.189918	-0.120884	-0.287132	0.143343	-0.101932	0.121826	0.235269	-0.0447535	-0.0657281	0.104799	0.562575	0	0.120798
0.206033	0.0463496	0.185738	0.0397498	0.172048	-0.0354778	0.00325992	0.00753567	0.0693969	0	-0.0723524	-0.026624	0.135278	0.0175292	0.0657996	-0.0164261	-0.0226385	-0.0899558	0.00224923	-0.0277255	-0.0383691	-0.111911	0.0965043	0.0296292	0.085461	-0.0847599	-0.121328	0.0368076	-0.0617726	-0.0327213	-0.048896	-0.145494	-0.0867772	-0.0797977	-0.0663317	-0.123802	-0.077527	0.0789674	-0.0308177	-0.0684533	0.0114305	0.0156705	0.0613914	0.359199	-0.0738006	-0.078402	-0.0116754	0.568166	0.0133993	0.0207199
0	0.0160247	0.0071371	-0.0477549	-0.00926903	-0.00330624	-0.00600337	-0.0198065	-0.0203486	-0.0130452	-0.000925906	0.0795312	0.0128437	0.0177085	0.000259468	-0.0143315	-0.0236069	0.0269098	-0.0289985	-0.0250667	-0.0234013	-0.0195723	0.0204164	0.00135507	0.00414981	0.0268743	0.00957119	0.0155053	-0.00737176	-0.038898	0.0319884	0.0167766	0.0475913	-0.00848257	-0.0103488	-0.0342117	-0.00867578	0.0404777	0.0140387	0.0339794	-0.00720607	0.00719789	0.0467043	0.00144702	0.0140899	-0.00298056	0.00294455	-0.00433005	0.0204417	0.0244106
0.0451241	0.00808129	0.0124395	-0.0165188	-0.0255189	-0.0367279	-0.0171716	0.019584	-0.0296446	-0.0395139	-0.0296129	0.0171656	0.0177327	-0.0242311	0.00300684	0.0336068	-2.25744e-05	-0.00942591	-0.003992	-0.00980869	0.00818442	-0.0319708	0.00231071	0.0552787	-0.0231608	0.0181193	-0.00240227	0	-0.0380364	0.0199015	-0.0419474	-0.0169757	0.0136187	0.00242966	-0.0211458	0.00942872	0.0291829	0.0170403	-0.0301216	-0.0404855	0.0100965	-0.0160774	0.0431613	0.0062858	0.0152581	0.00417523	0.00121776	-0.0321364	-0.0225881	0.00751103
0.0106629	-0.00321955	0.028177	-0.040448	-0.0144455	0.0106884	0.0250398	-0.00179352	-0.012862	-0.00659492	0.0120303	-0.020515	-0.00880454	-0.00230828	-0.000305898	-0.0173315	-0.0358733	0.000204557	-6.66123e-05	-0.027218	-0.0382057	0.0227115	-0.0400802	0.0497451	-0.00741074	0.0037123	0.0474159	0.0350646	0.0316679	0.0144898	0.0159193	0.0225757	-0.0349931	-0.021948	-0.00126152	-0.0261806	0.0212665	0.0546861	0.0595981	0	0.0164732	-0.00710482	0.0242688	-0.0218028	0.00795942	0.0148327	0.0106746	-0.0626695	0.00135393	-0.00178747
-0.0236226	-0.0261058	-0.0173393	-0.0394997	-0.0197045	-0.0223682	-0.0235141	-0.0182081	-0.0381505	0.00260011	0.026094	0.0055424	0.00182746	-0.0186737	-0.0199301	-0.00972622	0.0235097	-0.00937621	-0.0115703	0.015976	0	0.0366657	0.030147	0.00529025	0.0102514	0.0258782	-0.0111294	-0.0174675	0.0031701	-0.0582252	-0.0076232	-0.0102635	0.0197906	-0.0514418	-0.0189402	0.0395167	-0.0198154	0.0300019	-0.0134523	0.0362073	0.00805625	0.0556116	0.00573681	-0.0230184	0.00268703	0.0405835	0.024016	0.0663594	0.0164086	0.0132594
-0.042742	-0.0335914	-0.0340793	-0.066641	0.0185236	-0.0268906	-0.0603855	0.00484831	-0.0482605	-0.00596589	0.0442576	-0.0185755	-0.0175351	-0.00596874	-0.0121016	-0.00311131	-0.0207054	0.0103155	-0.0183119	0.0207384	0.0262227	0.000436292	0.0180526	-0.0129712	0.0227089	0.00878295	-0.0553283	-0.00834679	0.0168622	0.0252718	-0.0349275	0.00813819	-0.0427601	-0.0218622	-0.0375165	0.0185229	-0.0169822	0.077663	0.00908305	0.0389009	-0.0104118	0.0287826	0.0424008	0.026709	0.0184085	0.0492837	0.0706889	0.000951829	-0.00386936	0.00861148
0.00884655	-0.00907471	-0.056099	-0.00939132	-0.0688331	0.0136075	0	-0.0011442	-0.000534101	-0.0386431	-0.0291607	0.00447563	-0.0603684	-0.0474377	0.00201399	-0.082031	0.0015205	-0.0378637	-0.0309839	-0.00312862	0.00220453	-0.0322146	-0.0369494	0.00842958	0.0380103	-0.0256463	0.0540378	0.0162209	0.0213976	0.0128181	0.0167879	0.00408263	-0.0287814	0.0285519	-0.0107499	0.00218474	0.0108666	-0.0411566	0.00928868	-0.00904216	-0.00230782	-0.0530424	0.0502185	0.0038146	-0.00269022	0.0238797	-0.000275328	0.0140493	-0.0271614	0.0522133
0.0158985	0.0257002	0.00109967	-0.0314289	-0.00179518	-0.0240887	-0.0408036	0.00201322	0.00142024	-0.0226426	0.00565097	-0.0496269	0.00086123	0.00272018	0.00229488	-0.00567754	-0.0126093	0.0484124	0.000378258	0.0395078	-0.0134061	-0.0515176	0.0082261	-0.01267	0.042638	-0.0317813	-0.0161141	-0.0568359	0.00932737	-0.0490031	-0.0390035	0.0233365	-0.0130621	-0.0412154	-0.0125323	0.00460732	-0.0199822	0.0166707	0.00894889	-0.029275	0.0138167	0.0421422	0.0177914	-0.05382	-0.0302984	0.0464699	0.0668462	-0.0419811	0.0225526	0.0145069
0.0202303	0.0229431	0.0201672	0.00399386	0.0144514	0.0272212	0.0339915	-0.00233069	-0.00390896	-0.0226681	0.0102122	0.0285642	0.00818638	0.0254233	-0.054956	-4.26856e-06	0.094785	-0.0212134	0.00383463	0.0540806	-0.0138296	0	-0.0294008	-0.0164069	0.023679	0.0303412	-0.0362091	0.0241456	0.0113864	-0.0072654	-0.0132647	0.00413939	0.00388707	-0.0188733	0.0207355	-0.044614	-0.0264587	-0.0399162	0.00251969	-0.00457617	-0.0328426	0.0191269	-0.0245254	-0.00868309	-0.0075455	-0.0142012	0.037104	-0.0145699	0.021844	-0.00275164
0.0109739	0.0446479	0.0255518	0.0150802	-0.00206906	0.0175562	0.0128989	-0.0132499	0.00249545	-0.0173519	-0.0142763	0.0211306	0.0139803	-0.0121336	0.0199351	-0.0243758	0.0311772	0.000184769	-0.0301323	-0.0265824	-0.023142	-0.0279749	-0.0398473	-0.0233364	-0.0114792	0.0306622	0.0218789	0.0448574	0.00355527	0.045658	-0.00770032	-0.0181468	0.00980174	-0.00831556	0	-0.0100983	0.00661987	0.000210829	-0.0020354	-0.0132134	0.0203948	-0.00901794	0.01419	-0.00520815	-0.00546465	0.0149521	-0.0275467	-0.00349735	-0.0356001	-0.0213308
-0.0900288	0.306035	0.0879407	-0.0600795	0.0654607	-0.0144941	-0.090095	-0.032944	-0.0432261	0.0385298	0.0565467	-0.0158648	-0.0230496	0.138179	0.0172798	0	0.0133202	-0.0052653	-0.0244084	-0.0636553	-0.0299488	-0.0363935	-0.0186689	0.244102	0.0166748	-0.111877	0.0605991	-0.036586	0.0612658	0.00113586	-0.00918385	0.19022	-0.0280987	-0.0197978	-0.0579826	-0.0503255	-0.0278752	0.221975	0.019044	-0.0505274	0.0126337	0.664756	-0.0252158	-0.0440138	0.123675	0.0385258	0.041531	-0.0411217	0.0679198	0.00112533
-0.011236	0.0577409	-0.0307051	-0.00762135	0.036502	-0.00434208	-0.0170697	-0.0102455	0.0233365	0.0125327	-0.0204986	0.0373035	-0.0106084	-0.0194207	0.0169357	-0.0347382	-0.0362569	0.0135553	0.00242688	-0.031617	0.0547919	-0.029661	0.0155199	-0.0078252	0.00266389	0.0983418	-0.0203717	-0.020211	-0.011466	0.0139675	0.000873006	0.00227373	0.0618575	-0.00982658	0.0273042	0.0849912	0.0299383	0.0417094	-0.00748462	0.0479258	0.0247109	0.240497	-0.0201557	0.0477127	-0.00851182	-0.00432389	-0.0215084	-0.0304623	0.0341206	-0.0353852
0.0044507	-0.0537947	-0.0195905	-0.00324583	-0.0188393	-0.00464044	-0.0205421	-0.0142026	-0.00991341	0.0157429	-0.0250671	-0.0211716	-0.0188446	-0.0190696	0.000247885	-0.0442257	-0.0297857	0.00388506	-0.0203685	0.0032856	-0.0147067	-0.0264624	0.0285422	-0.00113534	0.0450255	0.00425348	0	0.0228488	-0.0187581	-0.0212844	0.0370402	0.0201016	0.0151042	-0.0244183	0.0506779	0.0285581	0.0100227	0.0332374	0.0157712	0.0420228	0.00229754	0.0149141	0.0417149	-0.0169724	-0.00222494	-0.0127638	0.0544774	0.00313047	0.0065032	0.0445698
0.146691	-0.00760762	-0.0254581	0.0464212	-0.121416	0.0325505	-0.000343299	-0.0566283	-0.101262	0.0328394	0.0854512	-0.112962	-0.025458	0.164741	-0.073357	-0.0149092	0.180737	0.101217	-0.0601688	0.0877363	-0.00675735	-0.155796	0.0886711	0.0715658	0.141215	-0.132426	0	-0.0698448	-0.00814204	-0.0307783	-0.0838458	0.0580719	-0.198824	0.00864219	0.103564	-0.12576	-0.128005	0.150303	0.0139634	-0.0422678	0.684967	0.0464624	0.231562	-0.0995618	-0.130487	-0.0442795	0.681425	0.164719	0.0440086	0.0399843
0.1251	-0.0235797	0.00508386	0.0117109	-0.0573334	-0.00527306	0.00155419	-0.0251758	-0.0523805	-0.0553479	0.011961	-0.0147057	-0.0889631	0.0767405	-0.0493998	-0.0335257	0.0412852	0.0349895	-0.0987876	-0.0117855	-0.0104313	-0.0640517	0.0802838	0.0359639	0.0841072	-0.0519263	0.0226285	0	0.00640451	-0.0346082	0.00716714	0.0931037	0.0218372	-0.0286238	0.0660546	-0.0327136	-0.00444457	0.293145	0.0366676	-0.0431339	0.325956	-0.00253466	0.18899	-0.0244907	-0.0484003	-0.00867542	0.456505	0.0533367	0.0621004	0.0379618
0.0800416	-0.0400374	-0.0166795	-0.0274704	-0.00316539	-0.0211818	-0.037447	-0.00644663	-0.0545421	-0.0132706	0.0385607	-0.0256483	-0.0578227	0.0403656	-0.0340677	-0.0108937	0.0647553	0.00775796	-0.0497523	0.0110899	-0.0280933	-0.0372184	0.0625762	0.0487383	0.0427503	-0.017648	0.0550066	0	0.021995	-0.0114226	-0.0192068	0.108739	-0.0352464	0.0299392	0.0206682	-0.0661397	-0.0451184	0.183539	0.0127678	-0.0451891	0.165673	0.0206521	0.132201	-0.0465015	-0.00317484	-0.00263591	0.339987	0.0638477	0.0517761	0.00114701
0.0604241	0.0043502	-0.00927989	0.0580476	0.0332602	0.030295	-0.00282184	0.0157493	0.00570584	0.0145755	0.00243901	0.00307966	-0.0217982	0.0357068	0.00790523	0.025275	-0.0218207	-0.0255157	-0.018832	0.00842524	-0.0162726	0.0215215	-0.0111157	0.0217408	-0.00874864	0.00846641	0.0228143	-0.0114029	-0.0116628	-0.0255346	-0.00411728	0	0.0350189	0.00497311	-0.0109114	0.0150609	0.00834502	-0.0308573	-0.010016	-0.0108143	-0.00280258	-0.0270512	0.148324	-0.0368632	0.0193636	-0.0154712	-0.0233112	-0.0553354	-0.0418681	0.0819964
-0.0150698	0.159453	0.0094564	-0.0416849	0.0855133	0.00562241	-0.053765	0.0163938	0.00269547	0.00673983	-0.0106077	0.0419639	-0.0208447	-0.0524469	-0.0083633	0.00983717	-0.0624298	-0.0026613	-0.0236616	-0.0231101	-0.0105095	-0.000570464	0.0160798	0.0622441	-0.0479714	-0.00167848	0.0336226	-0.0204669	-0.0204038	0.00827806	-0.009514	-0.0280346	-0.0361318	-0.000980987	0.0198822	0.0337894	-0.0127628	0.462211	-0.0207938	0.0177653	0.00738091	0.528995	0.0384778	0.00544057	0.058735	-0.0162024	0.0252919	-0.0594819	-0.0502845	0.0121802
0.0156287	0.0632446	0.0086417	-0.0497339	0.0169531	0.0217437	-0.0168131	-0.0190466	0.0682826	0.0126599	-0.0246213	-0.00237705	-0.0468023	-0.0140162	0.0428635	-0.0130415	-0.0347696	0.0265811	0.0174009	-0.0573881	-0.0155231	-0.02164	0.0156128	0.00314827	-0.0505197	0	0.0262281	0.000873227	-0.0129526	0.0251911	-0.0165517	-0.00174263	0.0253257	-0.0111078	-0.0102019	0.0514562	0.00162193	0.44068	-0.00930525	0.0429242	-0.0235537	0.485496	-0.00524329	0.0414762	0.0184474	-0.0138739	-0.0168466	-0.0199056	-0.0470076	0.00813978
-0.020101	0.00213767	0.0279354	8.37467e-05	0.0159253	0.000852216	0.0455138	-0.0216105	0	-0.00277072	-0.0119136	0.0584737	0.0436303	0.00408691	0.00446322	0.0534115	-0.0278637	0.0166015	-0.000391956	-0.0118324	-0.00133673	-0.00628456	-0.0163806	0.008236	-0.00730931	-0.014156	-0.015058	-0.0161302	-0.0294684	0.000433281	0.0368497	0.0197173	-0.0271328	-0.0182324	0.0207217	-0.0159525	0.00710516	0.0117624	-0.00819551	-0.000344575	0.0135675	0.263141	0.0034632	-0.0245378	0.0187238	-0.0180239	-0.0217367	-0.0605521	0.0178859	-0.00596128
0.0895322	-0.00273546	-0.0375586	0.0170351	-0.0319966	-0.0167801	-0.0040736	-0.0191413	0.00951561	0.0390202	0.00461094	-0.0528605	0.011461	-0.0318425	-0.0692289	-0.000189844	0.0830539	0.0380342	0.0442318	0.0710591	-0.0341872	-0.00693737	0.0719913	-0.0643085	0.012783	-0.0119029	-0.00709459	-0.0297955	0.0109958	0	-0.0598487	-0.0454585	-0.00981738	-0.0436908	0.00486832	0.0526265	-0.0157572	0.187083	-0.0120162	0.031374	0.0106997	3.79437	0.509963	0.0753984	-0.0576737	0.027435	0.0982019	0.230903	-0.00213925	0.0216966
0.0052733	0.190129	-0.0313861	0.0689393	0.0138373	-0.0217756	0.00327448	-0.016281	0.0552686	0.033447	-0.0291417	-0.0406813	-0.0142903	-0.0274974	-0.0064548	-0.0139857	0.0588501	0.0125502	0.0201076	0.0140769	-0.00542665	-0.015564	-0.0116467	0.00388086	0.0269261	0.00690655	-0.0149745	-0.0331543	-0.0363544	-0.000985766	-0.0278323	-0.056046	-0.0742674	0	-0.0244878	0.0152511	-0.0420903	0.40377	0.0128089	-0.0273304	-0.0193616	0.754432	-0.0336868	0.00177095	-0.00753221	-0.0233889	0.068778	0.0139044	0.027706	0.0426956
-0.00972881	0.0321441	-0.0325991	-0.0249087	-0.0495199	-0.0289683	-0.00692109	0.00221936	-0.047544	0.024936	-0.0398768	-0.00911014	-0.00103484	0.00267739	-0.0162993	-0.0176449	-0.0386096	0.0371407	0.034707	-0.0191673	0.030714	0.0218039	-0.00939304	-0.00527456	0.00173743	0.045278	-0.0153286	-0.0108727	0.0210449	-0.0155923	-0.0219621	0.0136089	0.0226007	-0.0256975	0.0101201	0.010555	-0.000421248	0.0545581	0.0175814	0.0181888	-0.00440784	0.0823922	0.0373811	0.0429893	0.0142534	0.0115458	-0.0016106	-0.0167327	0.00358037	0.0306483
0.0714722	0.475964	-0.000961299	-0.0171817	0.0952228	-0.0109045	-0.0113398	0.0166997	0.0738854	0.126626	-0.000360887	0.0674004	0.0125901	-0.00863845	0.0185939	0.0192066	-0.0134755	0.0770561	0.126555	-0.0113816	-0.0360415	-0.031052	0.0599015	0.000776283	-0.0453632	-0.0248651	-0.046687	0.0179499	-0.0475093	-0.00963841	-0.0083725	-0.0380965	0.0368945	0.0193833	-0.026808	-0.0260953	-0.0478187	0.933122	0.0112912	-0.00741138	-0.0515963	3.60907	0.892641	0.0327193	-0.00381453	-0.00671898	-0.056449	-0.0147102	0.0621448	0
-0.00666606	0.413409	0.0503075	0.00746221	0.0969067	0.000603692	-0.036624	-0.0254364	0.0475317	0.0899436	-0.0231544	0.109362	-0.0295835	-0.00352903	-0.0281224	0.0019316	-0.016353	0	0.0498617	-0.053347	-0.000821326	-0.0255045	-0.00897376	0.0524138	-0.0490357	-0.0155241	-0.010149	7.44475e-05	-0.0343858	0.0189077	-0.00276027	-0.0611377	0.0675887	-0.0301493	-0.0215561	-0.0158638	0.0621087	0.803047	-0.0190527	0.0279312	-0.0152222	2.46713	0.222109	0.016325	0.04534	0.00143679	-0.00563122	-0.0376646	0.0292027	-0.028453
0.175117	0.141046	-0.0117145	-0.017519	0.0353643	0	-0.0396055	-0.00495848	-0.0134998	0.0736689	-0.00474296	0.0228392	-0.0303225	-0.0319022	-0.0230346	-0.0186413	-0.0180511	0.0119098	0.0570874	0.000821461	0.0195495	-0.0364178	0.00569078	-0.0360262	-0.0274622	0.0409926	0.015065	-0.0151904	-0.0315414	0.00846249	-0.00560553	-0.00941288	0.00177665	-0.0222488	0.000353495	0.00278169	0.00493683	0.320905	-0.0402496	-0.0455773	0.00614963	5.01378	1.16547	0.0307066	0.0678277	0.0179968	-0.0720182	-0.0309038	-0.0304624	-0.028751
-0.0415344	0.0480242	-0.0219799	-0.0538256	-0.0206595	-0.0115172	0.0108893	0.0396963	0.0201849	0.00508693	0.00244271	0.1057	-0.00596151	-0.00975867	-0.00185002	-0.0145529	-0.0197403	0.0192905	-0.021767	-0.0101699	0.000940961	-0.0167811	0.0465591	-0.00485085	-0.0260412	0.0573783	0.0368485	-0.00637292	-0.0190391	-0.0438289	-0.0175545	-0.0449407	0.0685754	0.00423972	0	0.0393283	0.033753	0.128076	-0.0328758	0.0435055	0.00415533	0.129663	0.0267799	0.0270926	0.0441778	-0.013723	-0.0459999	-0.0087002	0.0152492	-0.001979
-0.00196962	-0.0433996	-0.0477424	0.00193705	-0.0156716	-0.0172672	0.0236791	-0.0469734	-0.00385509	-0.0362563	-0.000646551	0.0336083	-0.0154446	0.0259236	0.00842774	0.0504201	0.0447377	0.0262339	0.0110374	0.0677191	0.0118189	0.0101334	0.0593747	-0.0174426	0.0389033	0.0314579	-0.00799705	0	-0.00265139	-0.0379187	-0.0398832	0.00603581	-0.0292459	-0.0320256	-0.00340906	0.0286089	-0.0122779	0.0584001	0.0112875	0.029829	-0.0121927	0.143391	-0.0306072	0.000336136	0.00638501	-0.0259277	0.0704832	-0.0268996	0.0237269	-0.00725464
-0.0354309	0.0314168	-0.0250059	-0.0239738	0	-0.00286047	-0.0190818	0.00559825	-0.0232576	0.00840356	0.0261963	0.0581326	0.0219407	-0.022203	0.00791632	-0.00826842	-0.00752647	0.0592444	0.020741	0.0209303	0.0343182	0.0043751	0.0406954	0.000929052	-0.0279532	0.0328115	-0.0158441	-0.0354385	-0.0181675	-0.0335717	-0.0394397	-0.0137449	-0.00896281	-0.037461	-0.00865554	0.0339213	-0.0243724	0.321037	-0.0423735	0.0286178	0.00640693	0.218832	-0.0265473	-0.0426588	0.0131581	0.0436011	-0.0118343	-0.0238289	0.0150866	0.0201494
-0.00666162	0.0473024	0.0230983	-0.0157817	0.0584425	0.0150393	0.0122862	0.0127529	0.00560473	0.00391266	-0.00676538	-0.00497333	-0.0545479	0.00463311	0.00196688	-0.0239885	-0.00228236	0.0110026	0.0176943	-0.00202937	0.0503584	0	0.00990865	0.0102039	-0.0167161	-0.00319725	0.0146636	-0.0171406	-0.0286431	-8.89253e-05	-0.0127748	-0.0076612	0.0923924	0.0365975	-0.0043532	0.0457001	-0.0054462	0.0836609	-0.0252332	0.0694808	-0.00681253	0.236963	-0.0406408	0.0129859	0.0422874	-0.0032403	-0.0421728	-0.0224196	-0.0173792	-0.0148938
-0.0253729	0.0593954	-0.0602038	-0.00780942	0.0150501	-0.0377023	-0.0327536	-0.0331218	-0.0200497	-0.0226701	-0.0164666	-0.00115323	-0.00261658	0.0171136	-0.0188917	0.028923	0.0433609	-0.010826	-0.00221676	0.0257689	0.0361703	-0.00420158	0.0128398	0	0.0231887	0.0252889	0.00924273	-0.0221187	-0.00189645	-0.0422619	-0.0137931	-0.00336049	-0.00456189	0.00170158	0.0252992	0.0277316	-0.0205228	0.203527	0.0129623	-0.00742525	-0.0363336	0.308452	0.0275526	-0.00397386	-0.00715687	0.00873279	0.0572056	0.040587	0.00824123	0.0257578
-0.0435639	0.0134093	-0.00464135	-0.0451846	-0.0251238	-0.0182902	-0.0629527	0.0240904	-0.00405841	-0.0176464	0.022589	0.086819	0.0492424	0.0224761	0.0237443	-0.00105465	-0.0395319	0.020171	0.00769406	-0.0573626	0.0422928	0.00615265	0.0542992	-0.0222608	-0.0183104	0.00907913	-0.0221649	0	0.000143098	-0.0249444	-0.00066381	-0.0115639	0.0165255	-0.00838866	-0.0260634	-0.00290817	0.00679892	0.0773113	-0.00724949	0.0472428	-0.00102916	0.0280482	0.00251087	0.0450046	0.0155128	0.00152393	-0.01322	-0.0204998	0.0204701	-0.0137174
-0.0259199	0.113222	0.0342551	-0.00948303	0.0192422	0.0352431	-0.0218882	0.0306771	0.012006	0.0416794	-0.0157347	0.0720366	0.00147714	-0.0118391	0	-0.0309899	-0.0443697	-0.0171876	0.0412955	-0.000807579	-0.017972	-0.0183964	0.0501837	0.0133797	-0.0376196	0.0145208	0.021544	-0.00162735	-0.0501997	0.0568248	-0.0206313	-0.00929218	0.0909164	-0.00793953	-0.0191	0.0268879	-0.00154055	0.183746	-0.0278545	0.0622745	-0.00229189	0.202276	0.00963719	-0.0161774	-0.008834	-0.0141264	-0.0171692	-0.010794	0.00331546	0.0065895
-0.0189989	0.0154809	-0.0335836	0.000892171	0.0171761	-0.0471953	0.0332486	-0.031078	0.0257972	0.00495362	-0.0215935	-0.0429142	0.0182837	0.0204139	-0.00696453	-0.00356709	0.0197695	-0.0399148	-0.000152029	0.0437596	-0.0469427	0.00885932	0	-0.0448737	0.024008	0.0217707	-0.0623218	-0.0166158	-0.0366138	0.00587267	-0.0238229	-0.0512426	0.0308457	-0.0259196	-0.00632538	-0.0235232	-0.0150088	0.138497	0.00934575	0.011534	-0.022283	1.33354	0.0906068	-0.0103253	-0.0280509	-0.017401	0.012522	0.00605589	0.0252626	0.0287286
-0.0519832	0.00247001	-0.00499835	0.0233446	-0.00992319	-0.00762853	0.00840976	0.0179974	-0.00602821	-0.00193188	-0.0261482	-0.0524948	0.0248443	-0.0109446	-0.0104346	0.0156116	-0.0483751	-0.0452994	-0.00216303	0.00233084	-0.0684464	0.0100699	0.0308854	0.0274779	-0.0131705	0.0472106	0	-0.0175012	-0.0185949	-0.000469487	0.0192082	-0.0480322	0.0301229	-0.00979287	-0.012078	0.0495205	0.00976501	0.0198371	0.00841413	0.0575191	0.0297411	0.0370527	-0.0147123	0.010038	-0.0132153	-0.0368638	0.0371721	0.0275523	0.0108633	-0.00637382
-0.0209628	-0.00402417	-0.00443101	-0.0434525	0.0159132	-0.0560859	-0.000474675	-0.0377432	-0.0205855	-0.00928293	-0.00605968	0.0448831	0.0104148	-0.0357933	0	0.00560828	-0.0129657	0.0496289	0.00956012	-0.0561159	0.00154758	0.00140553	0.0581244	0.0005905	-0.0198917	0.0397462	-0.0165737	-0.0302196	-0.00170858	-0.0181908	-0.0159279	-0.00569547	0.0293201	0.00296587	-0.0297643	0.0254727	0.00250317	0.0697059	-0.00283923	0.0196283	0.00409776	0.151352	-0.0352324	0.0105914	0.0483999	0.0170992	0.000621283	0.0130348	0.0134434	-0.00789505
-0.0297632	0.201552	0.0274736	-0.00492913	0.0310817	0.0137042	0.0456042	0.0119719	0.0887784	0.0720501	-0.0291235	-0.000158355	0.000692502	-0.0114713	0.0278346	0.000434205	-0.0252227	0.0184587	0.016981	-0.0173917	0.0111315	-0.0162852	-0.0074272	-0.00448074	-0.0600654	0.0925413	-0.00874437	-7.29735e-06	-0.044491	0.0348079	0.00675905	-0.00440787	-0.000651914	-0.00452941	0.0121482	0.00638293	-0.0198606	0.352069	-0.0367925	0.0386537	0.0243812	1.36476	0.0797324	-0.0163496	-0.00349252	-0.0546361	0	-0.0417329	-0.0291421	-0.0238499
0.00752191	0.105149	-0.0258552	-0.0583762	0.0463765	-0.0354283	-0.0317805	0.0166166	0.00339919	0.0412614	0.0353145	-0.0333909	-0.0113215	-0.0285184	-0.0486386	0.0256734	-0.012346	-0.0153786	0.0108962	0.0151348	0.0287056	-0.0480906	-0.0511268	0.0838951	-0.0516261	-0.0387511	0.0304716	0.0171472	-0.0464197	0.002367	-0.00651149	-0.0405741	0.0125058	0.00863883	0.0213378	-0.0143384	0.0678818	0.340579	-0.0224496	-0.0171689	0.0320953	0.43089	0.014968	0.00874801	0.0906733	-0.00583563	-0.0246604	-0.0581834	-0.00683285	-0.0068104
-0.00300917	0.153854	0.00544984	0.00890992	0	-0.0570863	-0.0304409	-0.00165555	0.0728116	0.0160177	-0.0439728	0.148149	0.00500915	-0.0201997	-0.00460762	-0.0252471	-0.0338529	0.0166737	-0.00508793	0.00169605	0.0292171	-0.0224998	0.0378744	0.00128755	-0.0169378	0.00712691	0.0425248	-0.0459644	0.00876294	-0.0121368	-0.0148106	-0.0286372	0.101721	-0.0078471	-0.00709503	0.0257938	0.028167	0.381267	0.0032615	0.0292478	-0.00600998	0.494136	-0.00755683	0.0482416	0.0382492	-0.00236176	-0.0284386	-0.00678874	-0.00751965	0.00369157
-0.0410274	0.0243659	0.0351147	-0.0492814	0.00617699	0.0275287	0.00769122	-0.00555599	0.0358635	0.00280787	-0.0311302	0.180674	0.016176	-0.0114087	-0.0300423	-0.00721617	-0.0560701	-0.0104564	-0.00497989	-0.00498417	-0.00175136	0.0102095	-0.0113659	0.0538636	-0.0345352	-0.000493468	0.0336288	6.4898e-06	0.0102061	0.0346845	0.0036797	-0.00538736	0.0544109	0.0117382	0	0.044783	-0.00163952	0.044746	-0.00096956	-0.00735519	-0.000857352	0.406094	0.0508635	0.0503669	0.0375563	-0.0344136	-0.0505323	-0.0470685	-0.0315139	-0.0612892
-0.030794	-0.0362152	-0.0241593	0.0496847	-0.0566844	-0.02907	0.0174907	-0.0590806	0.0670828	-0.0528385	-0.00711757	0.0322929	-0.037237	0.010797	-0.0407	-0.0736874	-0.00199199	-0.0285262	-0.0209714	0	0.0159486	-0.061015	0.00602539	0.0245618	0.107589	0.0134937	-0.02034	0.112724	0.159072	-0.0709528	0.178982	0.185173	-0.0556162	-0.0639024	0.0885802	0.0159396	-0.0632263	0.226423	0.144436	-0.0363169	-0.0293523	0.226783	0.209151	-0.0123028	-0.0397875	0.129038	0.192	0.0001932	0.0534163	0.066375
-0.0125013	0.0253208	0.029468	-0.0558184	0.0393151	-0.00214541	-0.0197102	0.00214904	-0.0135127	0.0174579	-0.0605225	0.149266	0.0283647	0.00730895	-0.00245393	0	-0.0283079	-0.00223424	-0.00228103	-0.0060865	0.040768	-0.0182304	0.0354464	0.0445757	-0.0141131	0.0416594	-0.00720192	0.0188154	-0.0268082	0.0207845	0.0346861	-0.000341808	-0.00174271	-0.00941781	0.057518	0.0537626	0.0511458	0.00661209	-0.0308493	-0.0157416	0.0192886	-0.038106	0.0214338	0.0243551	0.126966	-0.0488169	-0.0130422	0.000420997	-0.0270115	-0.0125387
0.0319194	0.107761	-0.0344743	-0.0293733	-0.0138168	0.0257449	-0.0433951	0	-0.0180178	0.00978679	0.0251403	0.0228985	0.0487949	0.0305546	0.0399404	0.0244121	-0.00317022	0.0379068	0.0556829	0.059799	-0.0284391	-0.0353244	-0.0499455	-0.0325376	-0.0140229	-0.0186213	-0.0394121	-0.0387609	-0.020073	-0.00636404	-0.013748	-0.00992638	0.00226493	0.00292568	1.62888e-05	-0.0500801	-0.0255536	0.316205	-0.0416082	-0.0147331	0.00179229	0.352341	-0.0154898	-0.0100835	0.0237238	0.00797379	0.0109992	0.0555903	0.0122588	-0.00350448
-0.019844	-0.00813456	-0.0297041	-0.0195642	-0.0192334	0.000401309	-0.0303825	-0.0169835	-0.0262011	-0.00701632	0.0186253	0.0613557	-0.0144097	-0.00412565	-0.021098	-0.032787	0.00852102	0.143531	-0.0419024	-0.0299185	-0.0389714	0.0138396	0.00420668	0.0293756	0.0252496	0.00678868	-0.0176859	-0.00111714	-0.0157126	-0.0168195	-0.00465504	0.0197855	0.0401061	0.005201	0.0588804	0	0.019366	0.183425	0.0228216	-0.0247477	0.378768	0.248691	0.0104553	-0.0156429	0.0576605	-0.037133	0.0507478	0.208798	0.0156719	0.0129765
-0.0643605	0.247338	0.0301127	-0.0360188	0.00930168	0.0183488	0.00650937	0.00211741	-0.0375907	0.0695196	-0.0311802	0.0311399	0.0151115	0.00784723	-0.00375798	0.00760422	-0.0245647	0.0767092	0.0147643	-0.0264348	-0.0242332	-0.00974071	-0.0506568	0	-0.0253309	-0.0155285	-0.000737223	-0.0325941	-0.0340435	-0.0115681	-0.000419368	-0.018423	0.0184521	0.00675378	-0.0139817	-0.0345222	0.0353038	0.851243	-0.0504677	-0.0561644	0.0478459	0.680043	0.0225513	0.000630084	0.0748491	0.005601	-0.0271934	0.00804724	-0.0131952	-0.00468458
0.226687	-0.0191124	0.0748573	-0.0656386	-0.00397797	-0.000335822	-0.0651373	-0.0537977	-0.0542217	0.0816476	0.23345	0.0267624	-0.103113	0.189951	-0.0823298	-0.101065	0.150335	-0.0546837	-0.125101	0.052465	-0.0832961	-0.0923882	-0.0703196	0.0125833	0.076039	-0.0489532	0.178224	-0.000290645	0.0100844	0	0.0320246	0.104381	-0.0506451	0.0512337	0.00986788	-0.0997044	0.036785	0.0135596	-0.00891353	-0.0824164	-0.00934241	0.019923	0.122947	-0.0276731	0.00618983	0.059565	0.0432176	-0.0271948	-0.0769446	0.0412219
-0.020653	-0.0335214	-0.033095	-0.010904	-0.0186064	-0.0155297	-0.0104032	-0.0196383	-0.0188751	-0.0297672	-0.0260063	0.0444396	-0.00157293	-0.0215384	-0.0281879	0.0262157	-0.032538	0.0393807	0.018381	-0.0148012	-0.0133225	-0.013325	0.0606497	0.0126298	0.00847898	-0.0202082	0.0256036	0.0300743	-0.00567112	0.00985804	0.026246	0.0444691	0.0316713	0.0106068	0.0986668	0.0432793	-0.0014662	0.0610889	0.0103076	-0.00153131	0.273452	0.091869	0.0105892	-0.0123916	0.0447958	-0.0510599	0.00905429	0.197813	0	-0.0189033
-0.0410294	0.0248469	0.00436248	-0.0108921	0.0522822	-0.00996844	-0.0376981	0.0272733	0.00350269	0.0176759	-0.0667706	0.0366496	0.0159313	-0.0266281	-0.0273018	-0.0240634	-0.0561585	-0.00579184	-0.0131917	-0.0462009	-0.030472	-0.0472032	-0.0589689	0.0121851	-0.0401831	-0.0141368	0.193343	0.0280327	0.0283304	0	0.110242	0.0689941	0.0105249	0.101787	0.0154379	-0.0283127	0.17455	0.119807	0.00184921	-0.0274512	0.0084958	0.242482	-0.0287415	-0.0232924	0.0750838	-0.0489156	-0.0395448	-0.0264166	0.0359178	-0.0165358
0.00947094	0.0746762	0.00284178	-0.0157733	0.0167052	0.00189035	0.0166528	0.0129753	0.0592102	0.00915785	-0.0250384	0.134734	-0.0127802	-0.0405441	-0.0231882	-0.0201843	-0.0593541	0	-0.0335847	-0.0130438	0.0129871	0.0161129	-0.000599851	0.00401562	-0.0535258	-0.0282915	-0.00899376	-0.00256808	-0.0570155	-6.27774e-05	-0.0119703	-0.0105069	0.0493955	0.00702319	0.00734667	0.0377216	0.0263938	0.389745	-0.0507326	0.0515921	0.019737	0.301736	-0.0281237	0.0172993	0.0490873	-0.0136667	-0.0161025	-0.0374898	-0.0300221	-0.00185004
-0.00315186	0.0971137	0.00802759	0.00624802	0.0428307	-0.000913365	0.0183209	-0.0199041	0.0283806	0.0467374	-0.0627513	0.0381466	0.00240292	-0.0365293	0.0210538	-0.0104721	-0.00563224	-0.0275248	0.00407498	-0.0169506	-0.0173976	0.00749364	0.0246467	0.0265505	-0.0306855	0.00232936	0.0196455	0.025161	-0.0267102	0.0089861	0.00299326	-0.0475904	0.0111307	-0.00989688	0.0369624	-0.00910834	-0.00980576	0.0562629	-0.0190495	-0.0104864	-0.0176882	0.243991	0.0275587	-0.0380019	0.0170397	0	-0.0315227	-0.033885	-0.00898547	-0.0187498
0.0900577	0.0753428	-0.0113688	-0.0510449	0.0126237	0.00750966	-0.040273	0.0219007	-0.0293603	0.0531175	-0.0743671	0.135694	-0.00236792	0.00251242	0.0104347	0.014369	-0.0458562	0.0419776	-0.00435689	-0.0469259	0.0128713	-0.0305003	0.0359291	-0.0242997	-0.0537237	0.0408278	-0.00910334	-0.000450958	-0.0564563	0.000126989	-0.0151771	0.0133336	0.0092964	-0.0280895	0.0228642	0.00250874	0.0462646	0.325212	-0.0504576	0.0234161	-0.0148226	5.38477	1.13714	0.116922	0.0679353	-0.00935639	-0.00860477	-0.0370068	-0.00886223	-0.0266149
0.0724406	0.0139715	-0.0292448	-0.0480837	0.0163682	-0.00930604	0.00176536	-0.0101746	0.0169145	0.0211404	0.00672304	0.055562	-0.0237633	-0.00864886	0.0171604	-0.0473585	-0.0092661	0.00760353	0.00191423	-0.039254	0.0151779	-0.011659	0.00614891	-4.31664e-05	-0.051694	0.00346048	0.0162892	0.00516933	-0.0451317	-0.00986437	-0.0432605	0.00205141	-0.0136949	0.00806611	-0.0107571	0.0356652	-0.00179436	0.336119	-0.0598389	0	0.01875	4.92043	0.99251	0.0826252	0.0618731	0.0176012	-0.0338518	-0.0202375	-0.0062787	-0.00352671
0.0516602	0.035989	0.0288523	0.0138411	0.0147498	0.00489406	0.0193198	0.0118941	0.0436178	-0.0105652	-0.023566	-0.0139993	0.0135444	-0.0206144	0.0184954	0.000684002	-0.00165698	0.0206608	0.0221405	0.00884039	0.0236483	-0.0250403	-0.00827277	0.0335189	-0.0307226	0.00695699	0.0230656	-0.0233211	0.000789613	-0.00639815	-0.0219341	-0.0229695	0	-0.0384389	-0.0182754	0.000401119	-0.0126249	-0.00357572	-0.00577058	0.0207316	-0.0502129	0.0172686	-0.0210782	-0.0196289	0.00608766	-0.0295225	-0.0319854	-0.0343621	-0.0306273	-0.0140043
-0.0177743	0.0313607	-0.00571136	-0.0150272	0.0529505	0	-0.0349282	-7.03229e-05	0.0147313	-0.00356689	-0.0337221	0.0637995	0.0137866	0.014595	0.0156171	0.0024829	-0.0289895	0.0232138	-0.00070773	0.0204549	0.0166482	-0.0055619	0.0413077	0.0340307	-0.0373094	0.0404471	0.0212424	-0.00818778	-0.0341917	-0.00618072	-0.00487834	-0.0181915	0.0668396	-0.0193656	-0.0207924	0.0833629	0.0149969	0.0453231	-0.0153042	0.0686453	-0.0209109	0.0753541	-0.0162745	0.0597104	-0.0142997	-0.00386927	-0.0254861	0.0442993	-0.0300413	-0.0615379
-0.0214149	0.0155626	0	-0.019369	-0.00512965	0.0040223	0.0108924	0.031826	0.0110194	-0.0343688	-0.0350022	-0.0198909	-0.0213936	-0.0381496	-0.026571	-0.00229378	-0.0360126	-0.0167361	-0.050088	-0.015677	-0.0344011	-0.0131982	0.000293022	0.020972	-0.0131754	0.0629078	-0.000928845	0.0239307	-0.0142735	0.0149427	-0.00384665	0.0176741	0.034255	-0.0341312	0.0147029	0.00211166	0.0271134	0.0322622	-0.00912663	0.00663286	0.0180743	0.00426339	0.0476069	-0.00437608	0.0323298	0.019335	0.00330544	-0.0300048	-0.00984195	-0.0362919
-0.0152708	0.0330768	-0.00202605	-0.00477854	0.0293382	0.0221979	0.0387272	-0.0109529	0.00708545	0.0216178	0.016452	0.0503015	0.00116716	0.0201803	-0.0434599	-0.0387125	-0.0147496	-0.0255615	-0.0151331	-0.00234518	-0.00173118	-0.019579	-0.00108218	-0.00148213	0.0245532	-0.000881242	0.0281492	-0.00227745	-0.0195236	0	0.0513507	0.0272747	0.0148113	-0.0143139	0.0157107	0.0140481	-0.00489195	0.473756	0.0105815	-0.00944001	-0.0439369	0.764355	0.0651847	-0.0036145	-0.0272372	-0.0241495	0.0110542	-0.0283077	0.00737416	0.00475693
-0.00704163	0.0579913	0.0112779	0.0788855	-0.0103031	-0.0495693	-0.00941124	0.00755799	-0.0778236	0.0165466	0.021308	-0.0242621	0.0267514	0.0378646	-0.0627081	0.0706575	0.107053	0.0234112	0.0747828	0.0988427	-0.0243981	0.00786903	-0.0384738	-0.0486142	0.0688901	0.00283563	-0.0573132	-0.0140791	0.00392142	-0.00957544	-0.0130911	-0.0322709	-0.0499909	-0.0153226	0	-0.0186015	-0.0623316	0.257081	0.000101217	0.00405043	-0.0231977	0.532226	0.0263137	-0.0382531	-0.0664811	-0.0435122	0.111819	0.0680777	-0.033595	0.0461947
-0.033471	0.011355	-0.00324598	-0.0508532	-0.00945564	-0.00408858	-0.0301022	-0.0112219	-0.00354948	0.00329654	-0.0309735	0.0839172	0.0346376	-0.010908	0.0236065	-0.0371099	-0.0364908	-0.00923768	0.00904693	-0.0468657	0.0213256	-0.0151064	0.00218506	0.0387984	-0.0390096	0.0813278	0.00658962	0.0198288	-0.0198111	0	0.0234922	0.0317604	0.0975849	-0.0251626	0.0450959	0.0689863	0.026996	-0.00838194	-0.000325841	0.0391781	0.0457666	-0.00860832	0.0467819	-0.0238864	0.04708	0.0366799	0.00470514	-9.61802e-05	0.00979822	-0.0236227
0.448918	0.166434	0.230327	-0.00932211	0.447756	-0.122183	0.135883	0.119924	0.0284171	0.265998	-0.0201712	0.613087	0.133742	-0.020786	0.157184	-0.0638143	0.123896	-0.13327	0.0173931	-0.0370681	0.107207	-0.0581653	0.164143	0.0667235	-0.0829134	-0.0277981	-0.0637036	0.0216309	-0.0728379	0.101705	-0.0777086	0.39298	-0.0609669	-0.0574659	-0.0182994	-0.126696	0.257134	0.422813	0	-0.00799425	0.48845	-0.0813547	0.48807	0.9368	-0.21114	-0.12735	-0.0543103	-0.107853	-0.0520227	0.0670436
0.287757	0.328864	0.396736	0.0759348	0.6028	-0.225137	0.116558	0	-0.0559688	0.309425	-0.21065	0.581834	0.328394	-0.121718	0.15812	-0.150301	0.124103	-0.158595	-0.0859934	-0.234908	0.26353	0.0876407	0.529632	-0.0442789	-0.19778	0.0703201	-0.0942653	0.0796777	-0.244823	0.0837614	-0.0861702	0.57318	-0.330741	-0.160071	-0.125961	-0.177216	0.306259	0.56104	-0.0846127	-0.176561	0.748273	-0.0334647	0.47984	1.966	-0.374676	-0.139979	-0.232025	-0.142005	-0.182457	0.0278187
-0.0322959	-0.0255536	-0.0679013	0.0644148	-0.0151347	0.00432698	-0.0678805	0.171302	-0.0451792	0.0642084	-0.0548365	-0.0438998	-0.0760079	-0.0446522	-0.0194432	-0.016312	-0.0191786	-0.00903101	0.0237062	-0.0141085	-0.0352317	0.0198116	-0.00601414	-0.0478754	-0.0120712	0.00475475	0.169388	0.105667	0.0872542	0.0350183	0.0570067	0.0121028	-0.0780797	0.290837	0	-0.0463956	0.120244	-0.0667407	0.0261162	-0.012809	0.0649607	-0.030077	-0.0341911	0.0494935	0.0547041	0.169283	-0.0554854	0.12117	0.0663797	0.00892395
0	0.0216305	-0.0382252	-0.0209277	0.0108141	-0.0313414	0.00918416	-0.0308653	-0.0178842	-0.0215478	0.0355462	-0.00616115	0.0353013	0.00910531	-0.0205445	0.00414477	-0.0121519	0.0114119	0.0192565	-0.00517182	-0.00773972	0.00553185	0.0193681	0.00788722	0.039808	-0.00727588	0.020568	0.0257964	-0.0497081	-0.0199104	-0.00328468	0.00751745	-0.0107801	-0.00121842	0.0416721	0.0373992	-0.00962443	0.00856339	0.0175187	0.00936188	-0.00982662	0.0292648	-0.01205	-0.00346137	-0.0169041	-0.00594473	0.00361186	-0.00366596	0.0011692	0.00505643
0.0032659	0.00753947	-0.0207256	0.0339282	-0.0190291	-0.00950844	-0.00340539	-0.0206196	-0.0185939	-0.020577	-0.048922	0.0571978	0.00889589	0.0145239	0.00616006	-0.0075463	-0.0652068	0.00337655	-0.0109799	-0.01096	-0.00994404	0.0191382	0.0289914	0.0130395	0.00687302	0.0333988	0.0280728	-0.00884003	0.0106813	0.0603302	0	0.00318734	0.00928652	-0.0331216	0.0252924	0.0601458	0.0262035	0.0119888	-0.00522448	0.0715527	-0.0568775	-0.0185728	-0.00304895	0.0331369	-4.51058e-05	-0.0158715	0.0186522	-0.00208674	-0.0168793	-0.00617329
0	0.317108	-0.084224	0.551185	0.062249	0.686388	-0.0367345	0.232763	-0.11385	0.0909726	0.150855	-0.0280002	-0.159637	0.085535	0.313381	0.381357	-0.0168223	0.0794991	0.456224	-0.0483543	-0.046555	-0.0384821	-0.20848	0.650906	0.145204	-0.0516514	-0.162044	0.141412	0.143495	-0.124321	0.971579	-0.133359	-0.11484	0.0932157	-0.0328267	-0.227343	-0.139792	-0.2474	0.294339	0.67807	-0.228903	-0.191783	-0.231239	-0.150736	-0.174793	0.157365	0.174144	-0.000976594	0.311868	0.292811
-0.0691858	0.236759	-0.110869	0.612583	0.00555684	0.451311	-0.0814914	0.142867	-0.0510032	0.00453204	0	-0.000529164	-0.192914	-0.0843487	0.133921	0.238883	-0.110677	-0.057954	0.234083	-0.157955	-0.0930281	-0.0318268	-0.243981	0.3586	-0.0723225	0.080727	-0.209734	0.17277	0.0260334	-0.108806	0.848845	-0.176344	-0.0889947	0.00755531	0.0603936	-0.140544	-0.192838	-0.140174	0.244622	0.646683	-0.204934	-0.23002	-0.197732	-0.130806	-0.326301	0.0833634	0.0790052	0.0665901	0.257296	0.10739
-0.0142723	0.0146247	-0.0371365	0.015709	-0.039019	0.00426797	-0.0114582	0.0459897	0.0059593	0.0178946	0.00596094	-0.0584375	0.00374035	-0.0218843	0.114788	0.0144798	0.00263324	0.00936385	0.0871597	0.00180555	-0.019955	-0.00447014	0.00142948	-0.0418673	0.00742084	0.0224773	-0.0469547	0.0643165	-0.0454864	0.0492061	-0.014013	-0.0365813	-0.0550348	0.0108617	0.0753627	-0.0289603	-0.00881819	-0.0430786	0	0.0459402	-0.0422875	-0.0287265	-0.0485251	0.0222131	-0.0267927	-0.0653908	-0.0681773	-0.0626023	0.00865734	0.0608394
0.00114844	-0.0130018	0.0166455	-0.00735553	-0.00487518	0.0210747	0	-0.00030429	0.0275442	-0.0300114	-0.0055948	0.00351784	0.0126572	0.00647321	0.0444131	0.0302569	-0.0109103	0.0462676	-0.017908	-0.055577	-0.00205166	0.00579983	-0.0350345	0.0406199	-0.0215136	-0.0344322	0.0272966	-0.0364879	-0.0459961	0.028067	-0.0271094	0.0136677	0.040867	-0.0197831	0.0307643	-0.00116765	0.0262299	0.0133179	-0.0321033	0.00601944	0.0194303	-0.0883991	-0.0040615	-0.0180959	0.0353405	-0.0413293	-0.0341834	0.012058	-0.013184	-0.0214957
0.102574	-0.0140015	-0.0435637	-0.0597617	0.0665612	0.0276866	-0.0414126	-0.0138079	-0.0591103	-0.0132759	0.0345285	-0.0274351	0.0540526	-0.0322416	0.121516	-0.0270589	0.0590453	0.0442502	0.0541069	-0.00186431	0.0218229	-0.0234433	-0.123154	0.0176456	0.0683193	-0.13881	-0.0336547	-0.058509	0.000263661	0.0658605	0	0.0695063	-0.0734529	0.0466668	0.0102288	-0.041575	-0.0256756	-0.00618312	-0.0237776	-0.0526999	0.0277471	0.0790181	-0.00317315	0.214663	0.156167	-0.0264111	0.0544869	0.00109478	0.0196338	0.0157928
-0.0138169	0.00141285	0.0543782	-0.0136304	0.0390612	0.0318288	0.0289396	-0.0128324	0.0197444	-0.0288554	0.00491044	-0.0292371	0.0240337	0.00737471	0.0431005	0.00994084	-0.0521234	0.0381946	-0.049886	0.0174548	-0.0152228	0.0141211	-0.0320438	-0.00722509	-0.0437083	-0.0642148	0.0118829	0.0211339	-0.031838	0.016221	-0.0331657	0.00866323	0.0155662	0.019653	-0.00653513	-0.0455772	0.0429458	-0.0305263	-0.00481306	-0.0566794	0.0316169	-0.038766	0	0.0137491	0.0356218	-0.0318548	-0.0231653	-0.0144965	-0.00232622	-0.0370351
-0.00757865	-0.00638668	0.0300037	-0.00729618	0.0130073	0.0247184	0	0.0064714	-0.0164758	0.0224852	-0.0472286	-0.000901382	-0.0222381	0.00826128	0.0395976	0.0246654	0.0153807	0.00911732	-0.00992872	-0.00718235	0.0326627	-0.0051788	0.0191493	0.0131239	-0.0022381	0.0366375	0.0530522	0.0154107	0.00625535	0.0323277	-0.00233978	-0.0111831	0.0397027	0.00925114	-0.0027132	0.000281251	-0.0103705	-0.0288339	-0.0180752	0.00213021	0.00252158	-0.0360898	-0.00179082	-0.0084893	0.0466928	-0.0301409	-0.0318438	0.00123564	-0.0207984	-0.0586879
-0.0134323	-0.00420796	0.0289569	-0.0439446	0.0609642	-0.0211242	-0.015257	0.0463639	-0.00382847	0.0434924	-0.00792689	0.00440953	-0.00136695	0.00426416	0.024622	0	8.89598e-05	-0.0328405	0.00531357	0.003869	0.0066605	-0.00652177	-0.0149554	0.0426877	0.0140705	-0.000455748	0.0821622	0.00241826	-0.0519282	-0.00250688	-0.018743	-0.00376259	0.00327402	0.0321776	0.0300399	0.010542	0.0157283	-0.0183462	-0.0399322	-0.0233807	0.0735719	-0.00128005	0.000997089	-0.0171333	0.0332859	0.00592266	-0.00638304	-0.023879	-0.032631	0.0170538
-0.0426696	-0.00936562	0.0581017	-0.0486133	0.0400438	0.0177601	-0.0542101	0.0391196	0.0154296	0.0334455	-0.00969989	0.0332778	0.0304242	0.0184557	0.0332697	-0.0266567	-0.00090246	0.0182248	-0.00363492	-0.0332958	0.0483256	0.00109515	-0.0290262	0.00816937	0.000464206	0.0425224	0.0192935	-0.010803	-0.0332032	-0.0160623	-0.00528108	-0.000342481	0.0654239	-0.0129968	0.013546	0	0.0441656	0.014106	-0.0607516	0.00570473	0.0242173	-0.045955	-0.00462933	-0.00909915	0.0562736	0.00890748	-0.0226508	-0.0480381	-0.0174514	-0.0151563
-0.0265692	0.00347483	0.0081939	0.00394246	0.0355603	0.0157601	0.02255	-0.020868	-0.0366197	0.044566	0.0165135	0.0100499	0.0125549	-0.0063384	0.0413522	0.0133128	-0.0140687	0.00651705	-0.00530964	-0.0177975	0.00227904	0.0145367	-0.0173329	-0.00742819	-0.0158464	-0.00578048	0.0130442	-0.0176573	-0.0169982	-0.00248446	0.0126222	-0.0135385	0.0255379	0.0103618	0.0378106	-0.052208	0.00232692	0.0282455	-0.00180548	-0.0465267	0.066891	-0.0136681	-0.0169719	-0.0215308	0.0281852	0.0127881	-0.0307281	-0.0235012	0	-0.00849465
-0.0277282	-0.0175443	0.0336537	-0.0229531	0.00600343	0.00731533	0.00750274	0.0048547	-0.00672897	-0.029218	-0.00908653	-0.0134775	-0.0133371	0.00892747	0.0243113	0.0199239	0.0095104	0.0645181	-0.0325163	-0.0228139	-0.0263081	-0.030249	-0.0017708	0.0242225	-0.0176827	-0.0222166	0.0166266	0.00540779	-0.0423664	0.0333819	-0.01866	0.00430224	0.0418299	0.0295235	-0.00217712	-0.0517002	0.0286779	0.0121914	-0.00971002	-0.0606879	0.0172457	-0.0245203	0.0118572	0.023257	0.0535384	0.0146463	0	0.000542519	-0.0561749	-0.0340254
-0.0649819	0.0129237	0.0209047	0.0343636	0	-0.00622952	-0.0323079	0.0916874	-0.0202052	0.00852572	-0.020375	-0.0399599	0.0189074	0.0485976	0.0313468	-0.0175707	0.0762754	-0.0116895	-0.0462275	-0.0676004	-0.029474	-0.0382984	-0.120199	-0.0155578	-0.0213713	-0.0688259	0.0182448	0.115921	0.0951555	0.0394281	0.0190255	0.114603	-0.0706695	0.167752	0.0605387	-0.0654731	0.141587	-0.0503292	0.00440659	-0.064971	0.0986007	0.0136581	-0.0531992	-0.0124148	0.0669596	-0.0395612	-0.0813173	0.166797	0.0170498	-0.0281794
0.00083137	0.04405	0.00275606	-0.0396783	-0.0447936	0.018736	-0.0518524	-0.0306748	-0.000741551	-0.0375485	0.00964485	0.0749711	0.0452882	-0.0018063	0.0123864	-0.00215592	-0.0284348	0.0278836	-0.0357512	-0.0665418	0.00884828	0.0133545	-0.0130688	0.00102894	-0.0160229	0.0212178	0.00665431	0.00942212	-0.00837749	-0.0431279	-0.0415549	-0.00552103	0.043633	0	0.0087264	-0.0554683	0.0199788	0.0138665	-0.0284183	0.00466877	0.0554417	-0.0134499	0.00802339	-0.0300529	0.0066051	0.00825572	-0.00782675	-0.0315052	-0.0208386	-0.0283169
0.0143828	-0.0705126	0.0146525	0.0381144	-0.0559683	0.0261131	-0.0703323	0.0704304	-0.0139587	-0.0338047	-0.0184884	-0.0468995	0.0512753	-0.048051	0.00370058	-0.0189414	0.02142	-0.0151223	-0.0780356	-0.0487624	0.00192969	0.0239421	-0.0664281	-0.000916703	-0.043118	-0.0609818	0.0201361	0.108697	0.0893929	0.00422761	0.0117791	-0.0109048	-0.0491826	0.174039	0.0200438	-0.0451999	0.102484	-0.0576673	-0.0287883	-0.0654588	0.115701	0.0413608	-0.0136018	-0.0364981	0.0881911	-0.06915	-0.0591271	0.107148	0	0.0146343
0.0109137	0.0231118	0.0211562	-0.0106785	0.0450526	0.00154311	-0.0159429	0.0210661	-0.0153792	0.014121	-0.00285692	-0.0129831	0.0063297	0.0114646	-0.00325645	-0.0147132	0.016708	0.00261037	-0.0206927	-0.00235554	-0.0114117	0.00226339	0.0158546	0.0327598	-0.00868641	0.0268706	0	0.0127444	-0.0133981	-0.0052479	-0.00980283	0.0121937	0.0388606	-0.0242634	0.0195486	0.0311364	0.0343373	0.0130717	-0.028442	0.0091262	0.0260217	-0.0720281	-0.000981095	-0.0168063	0.0503234	-0.00693646	-0.0203228	-0.0163761	-0.013675	0.0205617
0.0253391	0.00557624	0.0198587	-0.00502751	0.0137822	0.0142287	-0.00255297	-0.000115991	0.00669676	-0.028676	0.0366988	-0.00921947	0.010371	-0.00375524	0.030387	-0.0123924	-0.0262411	0.0341802	0.016923	-0.00444595	0.0338128	0.0163735	0.00124389	0	-0.0155141	0.0157543	0.024398	-0.044686	-0.0213416	-0.00740012	-0.0423508	-0.00579114	0.0213016	0.0215399	0.0210841	0.0217243	0.0229329	0.00483954	-0.010237	-0.00559592	0.021602	-0.0130065	0.0345561	-0.00271782	0.0585837	0.00555801	-0.0181437	-0.025253	-0.00332175	-0.0243251
-0.00136196	0.0106065	0.00777732	-0.0374948	0.0345527	0.00245067	-0.00481651	0.00486797	0.0232364	-0.0188854	-0.00633498	0.0108857	0.0288233	-0.00445121	0.0340697	0.0160454	-0.0146025	0.0354481	0	-0.0196821	0.02311	0.00753075	-0.0165228	0.0139187	-0.013799	0.0672144	0.000478487	-0.0470107	-0.0221268	0.00410239	0.00359088	-0.0248464	0.0475258	0.0237519	-0.00790655	-0.0155313	0.0247097	0.018706	-0.0312271	0.0173881	0.0707393	-0.00662606	-0.0023245	0.0012666	0.0956959	-0.00774828	-0.0272666	-0.038789	-0.0379222	-0.0272815
0.0185676	-0.0256669	-0.0122753	0.0186278	0.0389588	0.0213151	0.013371	-0.00714964	0.00362807	0.0261239	-0.0377998	-0.0344331	0.0319506	0.0151413	-0.0178621	0	0.0195482	-0.0437508	0.0183375	0.0143205	-0.00640953	-0.0145973	-0.0244716	-0.00134041	-0.0351942	0.035138	-0.0122849	-0.0060597	-0.0271099	0.0182545	0.00643783	-0.0320342	0.0417789	0.02714	-0.0359091	0.00622438	0.0587381	0.0097147	-0.0235563	-0.0278333	0.0141615	0.00332635	-0.0405533	0.0280643	0.0195695	2.82256e-05	-0.0106114	-0.0248877	-0.0163686	-0.0189965
-0.0199305	0.0219884	0.0255398	0.0851181	0.0133771	0.0239646	0.0466961	0.0457152	0.0451827	0.0218534	-0.0184255	-0.04464	-0.00775701	-0.0150281	-0.0242855	0.00975009	0	-0.00718695	-0.0257841	-0.0315742	-0.0546373	-0.0134925	-0.0488622	-0.00840637	-0.0474864	-0.00872394	0.0349596	0.0586578	0.0846932	0.0116493	0.0103332	-0.0586657	-0.0234565	0.115738	0.0320386	0.0053644	0.0458702	-0.035436	-0.00436426	0.00361545	-0.0298454	0.011023	-0.0272582	-0.0381157	0.0360203	-0.038115	-0.0108926	0.0351795	-0.00120815	-0.00110829
0.00538457	0.0305065	0.00248008	-0.0049335	0.00628309	0.0364953	0.0197548	0.0209199	0.0478094	0.0345844	-0.014801	0.0453194	-0.0609748	-0.0120446	-0.00160082	0.0169066	-0.02378	0.0162888	-0.0264506	0.0316676	0.039726	0.00192994	-0.0341227	0.00705544	0.00422721	-0.061689	-0.0224472	0.00492509	-0.0264059	-0.00821062	-0.00469874	0.0145623	0.0408251	-0.0149614	0.0261652	-0.0285313	0.037485	-0.0165552	-0.033136	0.00967705	0.0147938	-0.0594461	0	-0.00326607	0.0331822	-0.00526491	-0.0263518	-0.00804966	-0.0454992	-0.0450041
-0.0368576	0.0131471	-0.00493799	-0.0687196	0.000124372	-0.0493287	-0.0184626	-0.0144589	-0.0364417	-0.00373083	0.050003	0.0126645	0.0233179	-0.0107381	0.0703424	0.0131334	-0.0118516	0.0616471	-0.00359665	0.00292824	0.0557473	0.0336787	-0.0154382	0.053361	-0.00398082	0.0842086	-0.0291484	0.00299271	-0.0328097	-0.00341109	0.0012541	-0.0196786	0.0278895	0.0227983	0	0.0112215	0.0285353	0.023561	-0.0313473	0.0195644	0.0370575	0.0203201	-0.0320942	0.0179871	0.0518695	0.0455601	-0.0135193	-0.0285861	-0.0323454	-0.0208682
-0.0079605	-0.0158525	0.00568643	-0.0207099	0.0175341	-0.0105213	-0.0410752	0.000673347	0.0114372	0.0315787	0.0149117	-0.00150736	-0.000224919	-0.00109922	0.0314097	0.0213328	0.0671981	0.0358817	-0.0115322	0.0114936	0.040253	-0.0152723	0.0180814	-0.0110092	-0.0354652	0.00935263	-0.0269539	-0.0516354	-0.00696974	-0.00678719	-0.00272417	0.0357398	0.0283606	0.0224628	-0.0205252	-0.0295715	0.0494296	0.00349776	-0.036263	0.00281487	0.0256486	0.0411274	-0.00976226	0.00890533	0.0348413	0	0.00719688	-0.010585	-0.012583	-0.0111334
0.0111759	0.0252282	0.0486177	0.00806404	0.00998172	0.0266046	-0.00463165	-0.00863948	0.0375072	0.0287026	0.00695199	-0.0285722	-0.0140724	0.0227728	0.0420576	-0.023582	0.0201035	0.0226644	0.0229491	-0.00986505	-0.0378763	0.0177141	-0.0671908	-0.0141842	0.0115371	-0.0208409	0.0170613	0.0152751	0.033448	-0.0166118	0	-0.00729039	-0.0403526	0.0287029	-0.00100149	-0.0873223	0.0588226	-0.0610977	0.00883181	-0.0722475	0.0338236	-0.0552723	-0.021338	-0.0351889	-0.00482059	-0.0402776	-0.0253018	-0.0407401	-0.0598956	-0.00531583
-0.0074473	-0.0250295	-0.0175979	-0.0185412	0.0164542	-0.00156926	0.0169582	-0.0209993	0.00856336	0.0319192	0.0246882	-0.0290657	-0.0277404	0.00692484	-0.00562972	-0.0318079	-0.0113309	0.0448915	0.0282809	-0.00798924	0.0343591	0.00962511	-0.0185944	-0.00065191	0	-0.0317455	-0.00422686	-0.0064373	-0.0335536	0.00013623	0.00805424	0.00183227	-0.000434256	0.0370096	-0.0261084	-0.018129	0.0696507	0.0478967	0.00888953	0.00548294	0.0238483	-0.0062738	0.00113372	-0.034699	0.0510944	0.011799	-0.0226803	-0.0507679	0.0161279	-0.0163792
-0.0332001	-0.0101941	0.0135674	-0.00104458	-0.0162835	0.0245389	0.029922	-0.0070493	0.0138519	0	0.00307955	-0.0060969	-0.00546088	0.00827342	0.0349352	-0.0153115	-0.00258927	-0.00766756	-0.0204	0.0279906	0.0185136	-0.0299484	0.0204561	0.0523435	-0.0376471	0.025221	-0.0141311	0.00243218	0.000460253	0.016215	-0.0183308	-0.00693349	0.0514819	0.0137446	-0.00230807	0.034512	-0.0491196	-0.00512044	-0.0505263	-0.0122266	0.0174093	0.00220518	0.00733482	0.0274875	0.0202321	-0.023277	-0.0626066	-0.00960859	-0.0161381	-0.0248023
0.0129018	0.0222892	0.0628589	0.01736	0.0269831	0.0199451	-0.00850783	0.041625	0.0353085	-0.00264764	-0.0445749	0.00187823	0.0481415	-0.0204521	0.0357623	0.0148528	-0.0136271	0.0471251	0.0177706	-0.00032245	0.018951	-0.0321975	0.0475456	-0.00413859	-0.0381607	0.0742995	0.00825333	0.00426792	-0.0375185	0.0161489	-0.00789826	-0.0387471	0.0206321	0.0119304	-0.0656789	-0.0282685	-0.0303146	-0.000674295	-0.0664216	0.0101976	0.0109213	-0.00514665	-0.0461913	-0.0104826	0.0308799	0.00305771	-0.0228867	-0.031947	-0.00421698	-0.0257576
0.037849	0.0181798	0.0195751	0.00742615	0.0650907	0.0257567	0.02466	-0.004832	-0.010452	0.0253522	-0.0343414	-0.0490414	-0.0126222	0.00184677	-0.00283522	-0.0257014	-0.0103612	-0.0120168	-0.00668961	-0.00618737	-0.00425017	-0.0372414	0.00584061	0.02644	-0.00701619	0.022682	0.0530515	0	-0.00796986	0.0362332	0.00897517	0.0242335	0.056443	0.0204134	-0.000185883	0.0117105	0.0153175	-0.0270141	0.0270514	0.0346031	-0.0162384	-0.056424	-0.0336361	0.00837024	-0.00496968	-0.0215573	0.0140653	0.00595757	-0.00195402	0.00328761
-0.0192377	-0.0220944	-0.0421708	-0.00252963	-0.0424644	-0.0798965	-0.0194547	-0.0186357	-0.049855	-0.0577875	-0.0272596	-0.0575432	0.00553844	-0.0386584	-0.0141849	-0.00290884	0.00308625	-0.00464822	-0.0213196	-0.0211474	-0.0403869	-0.029273	0.0523149	0.0842925	0.0462679	0.000823453	0.10934	0.0354718	0.047363	0.0162035	0.0560382	0.0887061	-0.0331635	-0.0025444	0.125538	-0.00085063	0	0.128027	0.0553315	0.0387051	0.0792566	0.0686822	0.138423	0.0517858	-0.0369052	0.052324	0.116686	0.0378515	0.0538884	0.0662961
0.107099	0.122678	0.0783229	-0.0923623	0.0310635	-0.0590413	0	-0.0767841	-0.0972551	0.131082	-0.0873409	-0.00548268	-0.0292325	0.127817	0.0915644	0.0239794	-0.0633224	-0.096828	-0.0517623	-0.00553869	-0.00617308	0.0027191	0.0846551	0.547614	-0.0341991	-0.0466838	0.0406345	-0.0526464	-0.0151282	-0.0244605	-0.008521	-0.0364828	0.126285	-0.0879221	0.00564071	0.00669123	0.0434401	0.176713	-0.0430873	0.0177363	0.233146	-0.0221264	0.101724	0.0763001	0.0783269	0.00473011	-0.140387	0.115715	0.003142	0.0454208
0.0258561	-0.0219973	-0.0397876	-0.0611874	-0.0505968	-0.0445459	-0.0648549	-0.0527683	-0.0326861	-0.000745493	-0.0232707	0.0556892	0.00325517	-0.0390851	-0.0181929	0.0288525	0.0314218	-0.0177996	0.0114737	-0.00888238	0.0155853	-0.031724	0.0222613	-0.00925713	0.0259946	0.0405977	0.00803073	0.0282959	-0.0286328	-0.0299126	-0.00351934	0.0321237	0.0164383	-0.0320495	-0.00999533	-0.0174262	0.0252109	0	-0.0706756	0.020657	0.0153822	0.011932	-0.00334485	-0.0123538	0.0850709	0.039138	0.0222055	0.00193267	0.00753726	0.00604619
-0.309562	-0.00699117	-0.0188918	0.636434	0.125986	-0.333281	-0.16057	0.67135	0.815079	0.664549	-0.13066	1.24809	-0.206088	-0.0813464	0.069544	-0.103218	-0.197405	0	1.02006	0.156782	0.179998	0.408694	-0.158061	0.0667831	-0.0905804	0.0022926	-0.200748	0.30963	0.0381773	0.0869579	-0.154684	-0.149224	-0.246454	0.319414	-0.124666	-0.150984	0.00686915	0.585633	-0.111037	0.231758	-0.226337	-0.279686	-0.342883	-0.246144	-0.0209545	0.366026	-0.248336	-0.152594	0.615958	0.227599
0.0372751	-0.0208139	0.0215328	0.0331064	0.00977525	-0.0164223	0.0235222	0.0136956	0.0542827	0.0237389	0.0237632	-0.00772924	-0.00162254	-0.00885296	0.0120354	-0.00226116	0.0715177	-0.00816524	0.0396446	0.0624955	-0.00586523	-0.00247137	0.00359625	-0.0463412	0.0259468	-0.0134251	-0.00438321	-0.0485961	-0.00872602	-0.0527556	-0.0772945	-0.007328	0.0638503	-0.0378089	-0.0296015	0.0377957	-0.0675436	0.0269009	0.0413425	-0.00455888	0	-0.000933474	0.0269555	-0.0689989	-0.012085	0.0181763	0.0825801	0.0306159	0.0502306	0.0245507
0.0324875	0.022081	0.00147762	-0.0311992	0.037538	0.0355337	-0.00198359	-0.00706668	0.0326856	0.0452513	-0.0163222	-0.0261594	-0.0305988	0	-0.0244928	-0.00444024	-0.0125044	0.0488638	0.0254481	0.00532495	0.034802	0.0310636	-0.0568897	0.000340731	0.0266735	-0.00176001	0.022078	-0.00030441	-0.00993716	-0.0109379	-0.0210926	0.00424278	-0.0036383	-0.0070033	-0.0138847	-0.0129463	0.00634559	-0.0244677	0.0116545	0.0209948	0.00146271	0.00794686	-0.0149772	-0.0261996	0.0386301	-0.0106288	-0.00734664	-0.000518257	-0.0359083	0.0306719
-0.0100461	-0.0210962	-0.00937635	-0.0365988	0.0501984	0.00496624	0.0305015	0.0394994	0.0188294	0.0417717	0.0243062	-0.00365691	0.0208495	0.0081305	0.00436889	0.020349	-0.0324537	0.0349138	-0.0194152	-0.018938	-0.00475518	0.00958863	-0.0282541	0.0262823	-0.0272036	-0.00398627	0.00457159	0.00824161	0.00137752	0.0106254	-0.00557633	-0.0298966	0.0261485	0.00713949	-0.0138829	-0.0261285	0.0651195	-0.00641397	-0.0161058	-0.0624224	0.036367	-0.0452282	0.0171377	-0.0345218	0.045813	-0.0184353	-0.0074696	0.0238665	-0.00290283	-0.0199349
0.0326002	-0.0118041	0.0477938	0.00928284	-0.00848425	-0.0156598	0.0430917	0.000667403	0.0268891	-0.016225	-0.0303594	0.0355641	-0.00697328	0.0106702	-0.007017	0.0172104	-0.014668	-0.0129397	0.0021829	-8.6085e-05	0.00918383	0	0.0557952	0.00134732	-0.0433411	0.0174296	0.0130943	-0.0293704	-0.024905	0.0234079	-0.0315202	-0.0394029	0.0156412	0.00624075	-0.0288295	0.0196363	0.00525704	-0.00697685	-0.0238578	0.0140895	-0.0202316	-0.0397045	-0.0166983	0.0256479	-0.0104506	0.000578609	-0.017227	0.00132108	0.00762159	-0.0525277
0.00328731	-0.0139187	-0.0156888	0.0312545	-0.0119103	-0.012006	0.00633678	-0.00772312	-0.0382074	0.00863975	-0.01216	0.027984	0.0202236	0.00503107	-0.0207063	-0.0101774	-0.032192	0	0.00681605	-0.0206863	0.00856256	0.0203278	0.036176	-0.00199487	0.00733862	0.0908054	-0.0161091	0.00591748	-0.0377079	-0.00423351	-0.039634	0.0140092	0.0356819	-0.0238006	0.00428418	0.0517661	0.00948477	-0.0013237	-0.00634218	0.0234673	0.0137826	-0.0355546	0.00679343	0.0353595	0.000799559	-0.00763799	0.0018484	-0.0105716	-0.0420023	-0.0373785
-0.0434243	-0.00724334	-0.00995866	-0.000657094	0.0192424	0.0109908	-0.0458385	0.0204161	-0.0101651	-0.0451868	0.000587159	-0.00117052	0.0101868	-0.032194	0.0327817	0.0109583	-0.0453565	0.0604182	0.012915	-0.0404043	0.0246611	0.00742953	-0.000430504	0.0225305	-0.035153	0.0136651	0.0234671	0.00304461	-0.0405515	-0.0258031	-0.0129533	-0.0215279	0.0928369	0.000488355	0.0246847	-0.0149873	0.0257103	-0.00565375	-0.0626659	0.0215542	0.0281663	-0.0222683	0.0312253	0	0.0815623	0.0391713	0.018445	-0.0626842	-0.0108189	-0.0254185
0.0400595	-0.0014555	0.00302654	0	0.0714077	0.0306608	-0.0016586	0.0184103	0.0328024	-0.0429721	-0.0318413	-0.0029327	0.00958775	0.0199707	0.0207575	0.0274094	-0.0124839	-0.00545165	0.0232425	0.0225786	-0.017095	0.0221832	-0.0254447	0.0488875	-0.0111439	0.016687	0.0326332	0.0272461	-0.0535603	0.0344492	-0.00154679	-0.00625877	-0.0197961	-0.00463108	-0.00987501	0.0163824	0.0328149	-0.0292328	-0.0166129	0.0122384	0.000635824	-0.0238798	-0.0208434	0.0465281	-0.0100982	-0.0257524	0.00405544	0.00472611	-0.0471375	-0.0251642
-0.127337	-0.235739	-0.199131	0.30876	-0.0539198	0.0486933	-0.00409159	0.0315569	0.0681484	0.128627	-0.0341199	0.0170692	0.0116588	-0.0612711	-0.195391	0.101388	0.225204	0.812491	0.292824	0.280261	-0.110753	0.446668	0.140983	-0.278158	-0.158291	-0.212337	-0.0133178	0.0947109	-0.0208322	-0.134948	0.0482834	-0.0791161	-0.154655	-0.176493	1.21438	-0.0706254	-0.183938	0.285897	-0.0815332	0.0868119	0.124334	0.198063	-0.00195897	-0.130995	-0.2939	-0.051241	0.351729	0.377263	0.148863	-0.118081
-0.022928	-0.0259167	0.0187255	-0.00844733	-0.00287366	0.00188696	-0.019809	0.00350953	0.00243942	0.0104542	-0.00378647	0.0227845	-0.00562707	0.00032825	-0.00986177	-0.00507709	0.00537633	0.0308237	-0.000289954	0.00979167	0.0190174	-0.00265799	0.0198571	-0.0433407	-0.0215434	0.0290571	0.0127082	0.00258819	-0.0466035	0.00775871	-0.00966261	-0.0423039	0.0197123	0.00855661	0.0198998	0.0192666	0.0258029	0.0295786	-0.020613	0.000341729	-0.0176768	-0.0328643	0.016526	0	-0.00307129	0.015893	-0.0288499	-0.0302371	-0.0133617	-0.0468214
-0.0138566	-0.0038114	0.00753941	-0.0207032	0.0529291	0.0325348	0.0307407	0.00278836	0.0301812	0.00431301	0.0153556	-0.0148466	-0.0114911	0.00820463	-0.00160245	0.00503784	-0.0134117	-0.0134531	-0.00819572	0.0133918	0.00733561	-0.0286019	-0.00199126	0.00505342	-0.0295503	-0.00427733	0.0159545	-0.00397938	-0.0206418	0.0339156	-0.0061545	-0.0151158	-0.0342281	-0.016738	0.0161416	0.0181744	-0.0138153	-0.0407752	0.0155151	-0.0465825	0.00531041	0.0032597	-0.0174123	0.055876	0.029046	0.00810175	0.0170949	-0.0547314	0	0.00949322
0.0137426	0.0122063	0.0361468	0.000864505	0.0267743	0.0416402	0.0481317	0.00452683	-0.00657222	-0.00544163	0.00199124	-0.0278224	0.0324514	0.0271324	0.0231269	0.0415039	-0.0160419	0.0603629	0.00176295	-0.018646	0.035564	-0.00980221	-0.0475718	0.0178502	-0.0144004	-0.000142156	0.0291751	-0.00189658	-0.0434583	0.0183351	-0.0379938	-0.000125544	0.0158737	0.00447259	0.0182577	-0.0228732	-0.00137441	-0.0154848	-0.0344763	-0.0155129	-0.00307001	-0.0568011	-0.00172722	0	0.0330127	-0.0437196	0.00122494	-0.0228456	-0.0520799	-0.0507049
0.00690441	0.0168208	0.0376361	0.0159384	0.0442	-0.0207021	-0.00339683	0.0502322	0.0383352	-0.0246378	0.00787606	0.064918	0.00451514	0.02588	-0.0181242	-0.0627236	-0.0190985	-0.0152633	-0.0306851	-0.00923404	-0.00347923	0.0393067	-0.00207008	0.0376337	-0.0412397	0.000939324	-0.0260139	0.0252836	0.000164078	0.022432	0	0.00641184	0.0297921	-0.0147567	0.0279139	0.0216794	-0.0153033	-0.0272519	-0.0021316	-0.00228896	-0.0210033	-0.0464297	0.0236617	-0.02718	0.0221136	-0.0215458	0.00692032	-0.032467	-0.0065496	-0.0261746
-0.0363808	-0.0325235	-0.0374693	-0.0515599	-0.0781054	-0.0728167	-0.0442855	-0.0277077	-0.0519762	0.00272486	-0.0311201	-0.0663617	-0.00838206	-0.0648693	-0.0719692	-0.0323506	-0.0514974	0.00956157	-0.0392003	-0.0580497	-0.016365	-0.0441018	0.0548185	0.0491345	0.00605169	0.0592572	0.038674	0.0238421	-0.0177809	0.04889	0.0379519	0.0661497	0.0302976	0.0026718	0.134554	-0.032778	0.0727993	0.0335448	-0.0239163	0.00191185	0.0561451	-0.00403732	0.105683	0.0467622	0.12238	0.0773626	0.0350835	-0.0183837	0.00181351	0.00415092
-0.0911437	-0.0520249	-0.0644175	0.0850857	0.0237523	-0.182218	0.000414131	-0.128192	-0.0233993	-0.0667853	-0.08577	-0.0877042	-0.0803575	0.045253	-0.00545197	-0.0514364	-0.0131192	0.0523503	-0.0623436	0.0337817	0.196904	-0.0841607	0.186929	0.0541331	0.2061	0.203409	-0.102242	0.0941487	0.0517682	-0.0703829	-0.0891946	0.180419	0.283601	-0.0469516	0.240358	0.00144421	-0.144323	-0.0514052	-6.16264e-05	0.409339	-0.0866366	0.0794807	0.117663	-0.0885122	-0.0376799	-0.000393591	0.128509	0.259689	0.241902	0
-0.0529617	-0.00448032	-0.0246956	0.0435705	-0.0642541	-0.0269181	0.0576241	-0.0119054	-0.0371101	0.0138746	-0.022945	0.0321745	0.0142003	0	-0.0415811	0.108062	0.106056	-0.000428179	0.0766318	0.159557	0.0136937	0.0584544	0.0276911	-0.0206644	0.0294208	0.00542203	-0.0289393	-0.0123507	0.021726	-0.0134495	-0.0408563	-0.0525189	-0.0073675	-0.0125851	-0.0390726	0.0227212	-0.0383142	-0.0676654	0.0283358	0.0255057	-0.0564182	-0.0145283	-0.0336913	0.0311411	-0.025641	-0.052296	0.0998116	0.0678157	0.000913993	0.0267323
-0.0151193	-0.00300208	0.0238635	0.0138545	-0.0172787	0.006414	0.0119147	-0.0312	0.039925	0.0128169	-0.00193809	0.0127472	0.00742719	-0.00481291	-0.00862261	0.0132253	-0.0086246	-0.0201865	0.0222866	-0.013332	-0.0180051	-0.0125723	-0.000780341	0.0144426	0.0171598	-0.0222824	0.00957085	0.0255656	-0.0230268	0.000385758	0.0117572	-0.00848142	-0.0126198	-0.00442404	-0.00827189	-0.00103266	0.0118936	0.00142598	0.0107904	-0.022557	-0.00716955	0	-0.0277498	-0.0188317	0.0267522	-0.0107839	-0.0190726	0.00621707	0.00658808	0.00663495
0.0441321	0.00954481	0	0.010514	0.0134199	-0.0304553	-0.00835019	0.0275766	-0.00225711	0.0159688	-0.00863939	0.00766009	0.00352801	-0.0181221	-0.00560944	0.0015483	0.00440113	0.0155307	-0.00620992	-0.0274348	0.0156493	-0.0205272	-0.00674341	-0.0126255	0.021669	-0.00150341	0.0222921	-0.0117087	0.0373848	0.0618157	-0.0158221	-0.0225239	-0.002166	-0.00764725	0.0117406	0.0164341	0.0992284	0.048281	-0.0486899	-0.0379957	0.0156889	0.00693966	-0.0361928	0.00996221	0.076232	0.0289396	-0.032802	-0.0494747	-0.0150578	-0.03206
0.00440757	-0.0516783	0.0202157	0.0146315	0.00376315	0.00995469	-0.000523176	0.0235145	0.0359048	0.0365481	-0.00169813	-0.00255071	-0.0314251	0.000463802	0.0355693	-0.0264096	0.0224934	0.0359323	0.0324576	-0.00783723	0.0239742	-0.0148682	-0.0221049	0.00510872	-0.0524351	0.0281929	0.00464429	-0.00217623	-0.0376872	0.0173725	-0.00909379	-0.0338264	-0.0373776	0.00615586	0.00625972	-0.0544203	0.0151629	-0.0166383	-0.0513233	-0.0138876	0.0145828	-0.0154162	0	-0.0218458	0.0426332	-0.0198711	-0.0552732	-0.077392	-0.0029209	-0.0228181
0.0296406	0.00761435	0.0243068	-0.0319652	0.00529661	-0.0332744	-0.026573	0.00585578	0.0270088	-0.0125434	0	0.022126	0.024425	0.0271498	-0.0069551	-0.043884	0.00714704	-0.0032703	-0.0292132	-0.0580635	0.0141076	-0.0103272	0.0320122	0.0120493	0.00401883	-0.0269975	-0.030659	-0.0271276	-0.00408221	0.0258791	-0.00931566	0.0582265	0.0485106	-0.00731112	-0.00827565	-0.023849	0.0078964	0.0167397	0.0117858	-0.00420794	-0.000870788	-0.00734018	0.0466487	0.0500874	0.0500222	0.0210967	-0.0109434	0.0393111	-0.017819	-0.040824
0.0147444	0.0542291	0.00358142	-0.0440061	0.0216146	-0.0377112	-0.00762811	-0.0172909	-0.000901359	-0.00509901	-0.0184311	-0.0470473	-0.04581	-0.0134276	-0.00701282	-0.00505524	-0.0457933	-0.0442293	0.0373999	-0.0136296	0.00219283	0.0182841	-0.0154285	0.0455381	-0.037213	0.0777427	0.00866901	-0.0211713	-0.029192	0.0581154	0.0331735	0.0165039	0.0865647	0.0242002	-0.00934124	0.00713455	-0.00295142	0.0287229	0.0380464	0.0348553	0.0102214	-0.0342312	0.0546782	0.0287558	0.0178692	0	-0.0120271	0.0214072	0.0131373	-0.0310061
-0.815785	-0.683714	-0.553244	1.24061	-0.698472	-0.349543	0.656304	0	-0.076916	0.42876	-0.332235	-0.811717	0.00222236	-0.275962	-0.410025	-0.0103411	0.38714	0.34152	0.183117	0.688258	-0.287061	0.576162	0.00700646	-0.755787	0.0280798	0.783284	-0.596111	0.0904953	-0.0169424	0.272438	0.276317	-0.65975	-0.133191	0.276774	0.858352	0.539626	-0.344625	-0.599068	-0.00597867	0.445103	-0.0975624	0.412572	-0.574269	-0.598056	-0.223038	-0.492783	-0.395116	0.61584	0.405101	0.162144
0.0236305	0.00679844	0.0509755	-0.0194247	0.0316908	0.0287906	0.0682369	0.0128832	0.0470263	0.0140148	0.0213344	-0.0401578	0.000920384	-0.0116062	-0.0326815	0.0211542	0.0109832	0.0219712	0.0517942	-0.0170807	0.0337512	0	-0.0440295	0.00433727	-0.041045	0.00818415	0.0222894	-0.0518824	-0.0484726	-0.00142948	0.00117157	-0.0180693	0.0460235	-0.0241734	-0.0199661	0.0262974	-0.00929166	-0.00974816	0.000196844	0.00526328	-0.0022951	-0.0240695	-0.0187992	0.0110233	-0.00693282	0.0101872	-0.0419283	-0.00714535	-0.0314772	-0.0464135
0.650053	-0.0658044	-0.411293	-0.229502	-0.0112342	-0.22255	-0.216992	0	-0.0408899	0.138907	-0.223823	0.0944875	-0.324399	0.242108	-0.226737	-0.0739363	-0.703184	-0.259548	-0.165137	-0.303465	0.62139	0.550067	0.0400782	0.541373	0.364487	1.07514	0.921846	-0.17459	0.83105	1.17228	0.152338	0.629009	1.50773	0.373853	-0.260981	1.1788	1.58789	-0.454255	0.1231	0.974291	-0.319785	-0.013971	0.730856	0.431518	1.05485	0.973216	-0.195189	-0.0125929	-0.0269635	-0.000402146
0.4662	-0.262458	-0.669415	-0.120828	-0.379528	0.218821	0.176626	0.217599	-0.39967	0.517221	-0.0922657	-0.138369	0.0242993	-0.0209116	-0.520726	-0.0321165	-0.0594657	-0.12243	-0.61469	-0.210045	-0.106294	0	-0.0509351	-0.166412	-0.110217	0.12504	0.790932	-0.106087	0.154349	0.442458	0.047706	0.27572	0.0773479	0.705199	-0.147958	0.458892	0.846273	-0.456792	-0.102949	0.347663	0.810631	0.0601574	0.288839	0.4138	0.18631	1.28187	0.738621	0.793671	-0.355655	-0.0941417
-0.187464	-0.75212	-0.3968	0.784389	-0.617903	-0.146144	0.349577	-0.130581	-0.165505	1.11719	-0.211828	-0.563914	-0.107417	-0.126898	-0.438066	-0.11886	1.26117	0.51139	0.618151	1.00722	-0.251461	0	-0.11221	-0.92766	0.172736	0.262642	-0.335988	0.308654	0.22141	-0.315031	0.389768	-0.498729	-0.247135	-0.313307	0.857408	-0.170342	-0.741253	0.487336	0.46198	0.845787	0.362265	0.783087	0.0852499	-0.552394	-0.595896	0.376821	1.83771	1.15584	0.24545	0.359294
0.205792	0.0230548	0.0134668	-0.0273555	0.0336424	0.0550155	0.020364	0.0199224	-3.67337e-05	0.0146673	0.024216	-0.0224422	-0.0136317	0.0159992	0.0356796	0.0181627	-0.0319052	0.0171851	-0.00343637	0.019623	-0.00598294	-0.0252484	-0.0309251	0.0457368	-0.0333294	-0.0596089	0.0150566	-0.0312155	-0.0243303	-0.0302892	-0.0243034	0.0154653	-0.0319694	-0.00388919	-0.0548913	-0.0288623	0.0170459	0.0251455	0.0230792	0	-0.000971857	0.0149355	0.0364578	-0.021846	0.00742153	0.0217814	-0.00347684	-0.0332744	0.0045436	0.00325916
0.00381502	-0.0212931	0.0245833	-0.0637641	-0.0199359	0.00256741	0.02519	0.0275366	0.000380085	-0.0119952	-0.0302679	0.103447	-0.0107508	0	0.0246234	-0.0335413	-0.0759058	0.0568889	0.0230653	-0.0358944	0.0357688	-0.0245945	-0.00311029	0.0222207	-0.0648399	0.0334022	0.0430852	-0.000280528	-0.0588343	0.000535728	0.0037179	-0.00196098	0.0453015	0.0292029	0.0383953	0.0629736	0.0563773	0.00687599	-0.0219592	0.0303922	0.037462	-0.0878221	0.00812091	-0.00674181	0.130275	-0.0222554	-0.019388	-0.0412424	-0.0182705	-0.0397995
0.0856422	-0.0128627	-0.00289692	-0.00600853	-0.00328242	0.0412123	0.00121368	0.00997826	-0.024729	-0.0208089	0.0233902	0.0377198	-0.0190785	0.00569969	0.0307645	0.0241625	-0.0136999	0.0256473	0.0446991	-0.0184795	0.00487111	-0.00055328	0.0138986	-0.0141479	-0.0139109	0.0354094	0.0186691	0	-0.0390211	0.0374953	-0.0193484	-0.00672813	0.00662623	0.0320968	-0.0141182	0.0183896	0.0183089	-0.000890174	-0.0380001	-0.0153749	0.0239729	-0.0062565	0.0294712	0.0506604	0.0561629	-0.0386517	-0.0107772	-0.0154224	-0.00703965	-0.0285526
0.0470386	-0.0219728	-0.00551614	0.0175883	0.0216863	0.0567377	0.045079	0.0341006	0.0223504	0.0177913	-0.0326069	0.0488054	-0.00220983	-0.0262221	-0.00741429	-0.00411858	-0.0150702	-0.0202291	-0.0196181	-0.0146556	0.0337751	-0.0235439	0.00307672	0.00620893	-0.0374513	-0.00204049	0.0306746	0.0152816	-0.0317935	0.0117437	0.00565089	-0.00925489	0.0181277	0	0.000941473	0.0292231	0.0182086	-0.00310659	-0.0162113	0.033311	0.00557243	-0.0197227	-0.061946	0.0300514	0.00787064	-0.00416031	-0.0272196	-0.0235778	0.00259627	-0.00255284
0.0359016	0.00362709	-0.00810676	0.0289039	-0.00117286	-0.0153967	0.00774044	5.35332e-05	0.00914006	0.0199915	-0.00172604	-0.0398382	0.000378176	0.012381	0.0490012	-0.0151413	-0.0400347	0.0342178	0.0365984	-0.0127186	0.0586641	0.0026099	-0.0288281	0.0264108	-0.00290174	0.0154369	0.0182756	-0.0254321	-0.0499701	-0.0156017	0.00892512	-0.0108259	-0.00322754	0.00626494	0.0232725	0.0208432	-0.0128137	-0.0129927	-0.0235984	-0.0308745	0	-0.0341916	0.0290384	0.0335166	0.0012897	0.00684192	-0.015263	-0.0242079	-0.0484134	0.00973237
0.0031865	-0.0109716	-0.0154831	-0.0331222	0.00467732	-0.0081602	-0.0184887	0.017567	-0.0546794	-0.00928856	-0.0430166	-0.0366785	0.000415726	0.016639	-0.00226303	0.0262637	0.00693706	0.0220633	0.0389767	0.0167928	-0.000874315	-0.00459918	-0.0109872	-0.00509999	7.52759e-05	0.00945403	-0.028884	-0.0178358	0.0160923	0.00596943	-0.00949273	0	0.0505331	-0.0115842	-0.0227261	0.00619053	0.0128646	0.0359678	-0.0345718	0.0469683	0.017902	0.024083	0.0177265	0.0314513	0.0480316	0.0293066	-0.0372303	-0.0139956	-0.0415412	-0.0308388
0.0233153	0.0297921	0.0150808	-0.00163431	0.0424408	0.0377307	0.00632446	0.00291816	-0.00105015	-0.0300261	-0.0154721	-0.0258434	-0.0167164	-0.00977912	0.0225181	0.0298541	-0.048366	-0.0303447	0.0351243	-0.000900389	0	0.00729069	-0.0328779	0.0129476	-0.0228637	0.00335182	0.0192479	0.0114776	-0.00485615	0.00467568	0.00963884	0.0073379	-0.0155905	0.00663839	0.00946983	0.0362778	-0.00649027	-0.0554184	-0.0301022	0.00249733	-0.0213398	-0.0405972	-0.0312328	0.0298261	0.0349621	-0.0130274	0.02128	-0.00336072	-0.0125191	-0.0368746
-0.00907494	0.0251764	0.0314137	0.00759185	-0.0251227	0.0111095	0.00727671	0.0448472	-0.0212393	0	-0.00219293	-0.000731631	0.00474403	-0.0149514	0.0476414	-0.0165565	-0.043183	0.00776665	-0.0238833	-0.026721	-0.00804856	-0.0424658	0.00470246	0.0442075	-0.0213507	0.0152529	0.00709149	-0.0299607	0.00764357	-0.00744362	0.0356202	-0.0248098	0.0693904	-0.0329632	0.0087916	0.0609333	0.000403901	-0.0276794	0.0209797	0.0015217	-0.0279857	0.0160955	-0.0295455	0.0021613	-0.0192101	-0.0409515	-0.00692381	-0.00225752	0.00512841	-0.0134036
0.0967685	0.33186	-0.0514854	-0.091121	-0.0774927	0.382818	-0.104948	0.33208	0.0222851	0.154995	0.0662571	0.305599	-0.0492852	-0.0857848	0.165032	0.166187	-0.10488	0.144868	0.231985	0.0262966	0	-0.0303314	0.0117812	-0.11887	0.203769	-0.140421	0.190796	-0.0207246	-0.141393	0.278865	-0.112343	-0.205839	0.976481	0.0421443	-0.0303424	-0.123266	0.610226	0.0527165	0.274893	-0.0416096	0.0821828	-0.106629	-0.0384799	0.029486	-0.131516	-0.135055	-0.169539	-0.133057	0.297442	-0.142832
-0.0122199	-0.0312128	-0.0432735	0.0697758	-0.0202446	-0.0443814	-0.00794065	-0.0517901	-0.0236371	0.0381991	0.0393645	-0.0173488	0.0358528	0.0232681	-0.0255932	0.057782	0.150717	0.0112777	0.0109348	0.243086	-0.00817156	-0.0274394	0.0524015	-0.036101	0.037541	0.00381345	-0.0376291	-0.026968	-0.00727756	-0.0196968	-0.00829761	-0.0117751	-0.0340639	-0.00629746	0	0.00476589	-0.0643832	0.0232745	0.0283494	0.0121747	0.00960789	0.0802372	0.0207975	0.0232193	-0.0415067	0.0181651	0.243466	0.149727	0.015341	0.056078
0.128685	-0.138683	-0.0515606	0.0917599	-0.0894834	-0.0771239	0.170249	-0.022432	-0.122514	-0.0513399	0.0436825	-0.0415014	0.0170025	0.0527856	-0.0915786	0.00450854	0.089888	-0.020175	-0.0351201	0.0898831	-0.110437	-0.0124273	-0.0910444	-0.0720979	0.116138	-0.00227416	-0.0775719	0.0517272	0.0497123	-0.00326236	0.134921	0	-0.11773	0.00669438	0.144776	-0.0582957	-0.0645613	0.116402	0.0793674	-0.0998383	0.0714677	0.192476	0.135859	-0.0927988	-0.05122	0.0308357	0.179813	0.0371603	0.0458515	0.19318
-0.0306194	0.0198309	0.020551	0.0210968	-0.0170539	-0.00573448	0.0398946	0.0444159	0.00279691	-0.00839674	0.021801	-0.0337013	-0.034712	-0.0324829	0.00702923	0.0215313	-0.00767901	0.0399031	-0.00539673	-0.0510882	0.0249196	0.0189697	-0.020224	0.0323999	-0.0514361	-0.013692	0.0257558	0.017171	-0.0101829	0.0171829	-0.024511	-0.0290729	0	0.000471371	0.00591006	0.0176887	-0.000230807	-0.0243073	-0.00166659	0.0108918	0.01261	-0.0597024	0.00299499	-0.00662387	0.00757048	-0.0379396	-0.0235379	0.00839442	-0.0426492	-0.0207239
-0.0228318	0.000784649	0.0098841	0.0143367	0.0681858	0.0305046	-0.012475	0.028516	0.0442927	0.033739	-0.0781783	-0.00846346	-0.0253767	0.0114033	0.00215856	-0.0236434	0.00628599	0.0276281	-0.010907	-0.000811197	-0.0158458	-0.000328862	-0.0149768	-0.0174027	-0.0382557	0	0.0235844	-0.00224652	-0.0584802	0.0209644	0.0419641	-0.022772	0.0127468	0.0205021	-0.0115648	0.0459286	0.0350682	0.00706814	-0.0146464	0.0272647	0.0276893	-0.0365419	-0.00974562	-0.0222591	0.0709771	-0.0105339	-0.0344448	0.00843966	-0.0583164	-0.0397629
-0.00547848	0.0416781	0.00639051	-0.0804642	-0.00760864	0.00172758	-0.0257693	0.063204	-0.0402233	0.0108227	-0.0320751	-0.0114782	0.0076398	-0.00752268	-0.0218582	-0.0310474	0.00813949	0.012907	0.0282889	-0.0262569	-0.0347443	0.0284003	0.0415051	-0.0170414	-0.0118013	-0.0038212	0.0144758	-0.061082	-0.0523444	0.0010767	0.0120514	-0.0147194	0.0231779	-0.0162592	-0.00995361	0.0137063	-0.0092008	-0.00499457	0.0035659	0.000211553	-0.0239274	0.00410875	-0.0336034	0.00725278	-0.0230431	0.010167	0.016594	0.0305896	0	0.0173629
-0.0335226	-0.0359766	-0.011049	0.00572894	-0.0544108	-0.0688837	-0.0128584	0.0196725	-0.0458879	-0.0437525	0.0216115	-0.010893	0.00551614	-0.0198045	-0.0664401	-0.0155425	0	0.0136187	-0.0517398	-0.0437399	0.00903156	-0.0129062	-0.0103768	-0.0278263	-0.00890215	0.013271	0.126499	0.0229473	0.0284181	0.00965157	0.0987304	0.116701	-0.0313131	0.0760527	-0.0607235	0.089034	0.101604	0.000798512	0.060313	-0.0176064	-0.0384008	0.140282	-0.00942172	0.0610745	-0.0277445	0.0188748	-0.0190913	0.0813381	0.0622859	0.0395463
-0.000585771	-0.012716	0.0127259	0.0245681	-0.0218117	0.0128833	0.00544654	-0.0251778	0.00214833	-0.0376701	0.000563512	0.0317828	-0.0117024	-0.0169829	-0.00864493	0.00857424	-0.0325807	0.0140912	0.0249732	-0.00152008	-0.00495648	0.00632836	0.0862825	0.00834053	0.0354811	0.0437253	0.0310292	0.0223112	-0.0207086	-0.0255663	0.0437407	-0.031743	0.146674	-0.0119979	0.0222942	0.0454158	-0.00121614	-0.00571846	-0.00139541	0.159823	-0.0199621	-0.0582962	0.0144696	0.048044	-0.00326676	0	-0.00607905	0.0130379	-0.0295187	-0.0262699
-0.00210208	0.0255859	0.0358543	-0.0160911	0.0582969	0.00342449	-0.00972107	-0.00685922	-0.00329157	-0.0249459	0.0192144	0.041939	-0.0171671	0.019675	0.0260051	0.0419299	0.024913	0.0129542	0.0112152	-0.019611	0.0462009	0.00274875	-0.0202085	-0.00483256	-0.0218664	0.0653377	0.0106697	0.0199321	-0.00437069	-0.0196281	0.00538245	-0.0168985	-0.007263	-0.0103892	0.0107229	-0.0195628	0	0.0303843	-0.0198036	0.00400922	-0.00238397	-0.000258396	-0.0260255	0.00402674	-0.00356197	0.0226142	-0.0287977	0.005616	-0.0183335	-0.0230053
0.0202228	0.00785441	0.0522154	0.0446056	0.0271704	0.0625073	0.0520942	0.0188278	0.042101	-0.0152876	-0.0173976	-0.0252034	-0.0121887	-0.0109175	0.044782	0	-0.0161862	0.00498188	0.00277876	0.00244653	0.0116206	-0.0215364	-0.0410773	0.0467556	-0.0997901	0.0147511	0.0425886	0.0413704	-0.0277455	0.0555281	0.0266067	-0.00085645	-0.021955	-0.00381538	0.0120408	-0.0367625	0.0149746	-0.0297001	-0.000716989	-0.0179837	0.0136303	-0.0449797	-0.00938932	-0.0351863	0.0280404	-0.0487581	-0.00092474	-0.0357268	-0.0573476	-0.0122307
0.158141	0.0557447	0.384915	-0.346449	0.109673	-0.329324	0.491753	0.124652	-0.266077	-0.0760916	-0.240509	0.341091	0.0546315	0.0685337	0.299284	-0.197779	-0.38116	0.0226761	-0.0204875	-0.248574	0.0899171	-0.305622	0.386065	-0.0143536	0.428658	-0.155368	0.251273	-0.135156	0.154399	-0.368765	0.1931	0.213895	0.192864	0.0817366	-0.249591	0	-0.134337	0.431234	-0.293686	-0.188617	0.0168384	0.0480383	-0.322488	0.628305	0.0953515	-0.0315565	-0.64286	0.221493	-0.227438	-0.141964
0.0143731	0.0154708	-0.0158832	0.00291921	0.032716	-0.00305469	0.0494674	-0.00479474	0.0332753	-0.00222223	-0.0309098	0.00848565	-0.0432201	-0.0251203	-0.0328244	-0.0194035	-0.0251454	-0.015904	-0.0311725	-0.0307197	0.00889753	0.0136937	-0.0126453	-0.0258297	0.00212404	-0.0320455	0.0110508	-0.000771156	-0.0294821	0.00364499	0.00795487	0.0106109	0.0112316	0.00773692	0.00455824	0.0226685	0.00310597	-0.0138864	-0.0274551	0	0.00790268	-0.028934	0.0370593	0.00927688	0.0276007	-0.0296082	0.026686	0.000104146	-0.00888149	-0.0394512
0.0647053	-0.0258764	0.0404446	-0.0929856	0.124181	0	-0.0497254	-0.0269638	-0.0438936	-0.0373003	0.0418028	-0.00129215	0.0286739	0.282731	-0.00315768	-0.00424312	0.00667935	0.145248	0.00270803	0.0577035	0.0505385	-0.0615599	-0.0422037	0.614652	0.113809	0.0131383	0.0823272	-0.0415624	0.094109	0.656101	-0.043994	-0.0468869	0.0258783	0.334708	0.118316	0.175857	0.203002	0.0283756	0.00326258	-0.0619776	0.00413285	-0.0600652	-0.0355084	-0.0114302	0.225935	-0.0281161	-0.0605495	-0.0168726	-0.120747	-0.0553013
0.067476	-0.0288917	-0.0155197	-0.0117104	-0.00145302	0.0277109	-0.0193275	-0.0027951	0.0459601	0.0102853	0.052058	0.0823439	-0.0296642	0.0291956	-0.00595659	-0.00559539	0.0334437	-0.00870158	-0.033952	0.0371081	0.0395693	-0.0245744	0.042915	-0.0237773	0	0.00244925	0.0106908	-0.00348769	0.00307775	-0.00986192	0.0207795	0.000610233	-0.00505053	0.0154926	-0.00640166	0.0825193	0.0321289	-0.012489	-0.0225237	0.0152797	0.0243874	-0.0312026	-0.0143206	0.00965883	0.0279745	-0.00976333	0.0125055	-0.00326441	-0.0715411	0.0271753
0.00239644	0.0138132	-0.0285364	-0.0174901	-0.0238023	-0.0310029	-0.0156291	-0.0228405	0.0308188	-0.0118451	-0.0190859	0.0191795	0.0485976	-0.00789118	0.0447569	-0.0192978	-0.0113684	0.0471312	-0.0309875	-0.0265028	-0.0194449	0.0475695	0.059985	0.00675359	0.0333054	-0.0109971	-0.0261304	0.000982979	0.00398379	-0.00646663	-0.0326497	0.0124738	0.0485504	0.0010142	-0.0147684	0.064689	0.000787641	0.0290972	-0.0239361	0.0390239	-0.00221436	-0.0253296	0.00777426	0.00985229	-0.00717066	0.0274695	-0.0156046	0.050686	0.0115127	-0.0080015
0.218502	-0.116296	-0.142731	-0.0545976	-0.148972	0.308918	-0.284059	0.353329	-0.204242	0.334667	0	-0.19811	-0.206803	0.0258719	-0.222393	-0.246364	0.037577	-0.143509	-0.375251	-0.192641	-0.181444	-0.020631	0.0578741	-0.074754	-0.150758	0.199212	0.699519	0.0218892	0.126587	0.118421	0.166675	0.0697779	0.00029439	0.628596	-0.0840538	0.00413862	0.411146	-0.160125	-0.0614306	0.174521	0.252559	-0.0182134	-0.00811594	0.432982	0.115542	0.757738	-0.168914	0.661142	-0.029698	-0.0242115
-0.00579769	0.0107108	0.0110659	0.0276833	0.0264516	0.0289442	0.00299387	0.033762	0.00804147	0.0425673	0.0414338	-0.0119989	0.00276113	0.0157423	-0.035552	0.00186756	-0.0170208	-0.0495854	-0.0154305	0.0182533	-0.0470821	-0.00521613	0.00813073	-0.0106088	-0.0302355	-0.0204401	0.0275597	-0.0033422	-0.0349213	0	0.0134949	-0.012027	0.00180171	-0.0593184	0.00966937	0.0580257	-0.0139454	0.00821637	0.0224549	0.0159427	-0.0143332	-0.0445687	-0.00588164	-0.0181035	-0.0450872	-0.019216	0.033773	0.075078	-0.0415501	-0.0194241
-0.0126971	0.000743692	0	-0.0114511	-0.00437263	-0.0141676	0.0234778	0.0349779	0.00143123	0.0248994	-0.072149	0.0118117	-0.00592688	0.00312623	0.00909717	-0.0100961	-0.00476744	0.00952081	-0.0275872	-0.0164851	-0.0175221	-0.0391003	0.00483623	0.000808108	-0.0422823	-0.0287248	-0.00787455	0.0167768	-0.0484286	0.0070964	0.00259363	0.0239767	0.0200496	-0.000376393	-0.0220536	0.00424151	-0.00553944	0.0209021	-0.0226431	0.00615337	-0.0300546	-0.0387524	0.0457789	0.00998779	0.0015128	-0.0129367	-0.0144718	0.00130004	-0.025386	-0.0406435
0.0631976	0.854265	0.627147	0.0564231	-0.000252527	-0.0320273	0	-0.00876859	-0.0114654	0.022931	-0.0199137	-0.072278	-0.0831625	0.349248	0.17427	0.00607237	-0.0794485	0.000490201	0.0752663	-0.0380228	-0.0943538	0.0392853	0.0739952	0.0502375	-0.0325215	-0.0266988	-0.0168204	0.00740324	-0.0251871	0.0603995	0.0178726	-0.0779571	0.0583936	-0.0144942	-0.0855531	0.0433087	-0.0239563	-0.0684172	-0.0233639	-0.0423011	-0.0804742	-0.0744544	-0.0933485	0.017438	1.03534	-0.0225688	-0.0915652	0.15658	0.0250722	0.182554
0.0655236	0.0369296	0.00553173	-0.0337284	-0.0183452	-0.0266393	0.00351454	0.00454495	-0.025761	-0.0259779	0.00649253	-0.0114304	0.00979687	0.0196222	0.0136726	0.0103094	-0.0036158	-0.00407835	0.0121629	-0.00838508	0.0012015	-0.0300148	0.0251356	0.0303875	0.00158881	-0.0223672	-0.0250648	0.00511715	-0.039866	-0.000325848	-0.0386028	-0.0400271	0.0120589	-0.00636215	0.000676136	0.0209266	0	0.0233866	-0.0422474	-0.0218581	0.0225907	-0.0336855	-0.0573759	0.0194102	0.0327858	-0.00267204	0.00218271	-0.00809125	-0.0403281	-0.00963568
-0.0184456	-0.0241836	-0.00460516	-0.00505963	0.0097298	0.0312782	0.0116878	-0.00610432	0.00503574	0	-0.0124034	-0.0231558	-0.00893896	0.0472533	-0.00596793	0.00488544	0.0161613	0.0394012	0.0260245	-0.0179553	0.0608313	0.0072072	0.0445224	-0.00669643	-0.0141911	0.0557551	-0.0041777	-0.03472	-0.0189237	0.00159071	-0.0436589	0.00960978	0.0696803	-0.00232878	-0.0318735	0.0558146	-0.0387179	0.0414795	0.0174242	0.0236179	-0.0200927	0.0144456	-0.00274048	-0.00204238	0.0192629	0.000163928	-0.0217065	0.0110556	-0.0080058	-0.00766335
-0.18214	-0.228876	-0.200919	0.362396	-0.23177	-0.16953	0.0230338	-0.0782807	-0.017583	0.0288899	-0.0174351	-0.239996	0.00845111	0.0270973	-0.179667	-0.0267749	0.264083	0.145566	-0.048296	0.251166	-0.131725	0	-0.147255	-0.230615	0.144272	0.0342996	-0.0970664	0.207973	0.0506912	-0.100515	0.235854	0.00231621	-0.230889	-0.0379766	0.463876	-0.0960673	-0.206028	0.194118	0.0950586	-0.113387	0.103077	0.373517	0.00316746	-0.054085	-0.233739	-0.0191787	0.210859	0.271632	0.208619	0.10319
-0.07219	-0.0517102	-0.0055768	-0.0356503	-0.0965489	-0.0694476	0	-0.047483	-0.0359971	-0.0706248	0.128171	0.0292043	0.28559	-0.0592965	-0.0999713	0.055876	-0.0250129	0.231995	-0.0271105	-0.0553296	-0.0125995	-0.0236691	0.231263	0.0266359	0.0196553	0.0641919	-0.0166434	0.0800022	-0.00794307	-0.116251	0.153176	0.217501	0.00453022	-0.0461081	0.448772	0.178018	-0.0950609	0.37391	0.0692364	0.0583794	0.340646	0.0344189	0.00623125	0.179279	-0.058294	0.306926	0.0983358	0.527288	0.0511013	-0.0277309
0.0160866	-0.00153243	-0.0303425	-0.039977	0.0153506	-0.00565685	0.0056376	0.0252098	-0.00371962	0.0249299	-0.0169919	0.0316173	0.0198238	-0.00365765	0.00367006	0.0444234	-0.0701993	0.00896992	-0.0502123	-0.0847417	0.00428674	-0.0129474	-0.000963795	0.0413165	-0.0423146	0.0170449	-0.0175428	0.000134607	0.0184936	0	0.012483	0.0149354	0.000261248	-0.0031321	-0.00921691	-0.0145963	0.0421641	-0.000178382	-0.0253852	0.01317	0.0284912	-0.022953	0.00664519	0.00968215	-0.0037653	-0.0227583	-0.0302756	0.00250232	-0.0232148	0.00081727
-0.0639276	0.00895734	-0.0284243	-0.053103	-0.0717302	-0.0235505	-0.0333206	0.0178599	0.010676	0.00236611	0	-0.0267093	0.0670622	-0.0148746	0.0328817	-0.0166749	-0.00286774	-0.0411964	-0.0431166	0.00187053	0.0406336	-0.000571675	0.00956502	0.0135579	0.00346445	0.0145512	-0.0136351	0.0233308	0.000369889	-0.0495544	0.00975729	0.0401376	0.0188467	-0.0052964	0.042952	0.0231871	-0.00299695	0.0674573	-0.0115596	-0.0227679	-0.0258707	-0.00063848	0.0116098	0.00597387	-0.00471717	0.0393797	0.0299252	-0.0017004	0.00958684	0.0273993
-0.23965	-0.24557	0	0.477769	-0.224234	-0.0661711	0.582518	0.00739032	0.00911603	-0.0821518	0.129676	0.667078	0.141804	0.14639	0.111117	-0.0760852	-0.0224356	0.210191	-0.130358	0.0936987	-0.0297391	-0.0972576	-0.118732	-0.254944	0.345034	0.0245843	-0.242047	0.464897	0.205095	-0.0881668	0.856567	-0.158423	-0.213471	0.0368639	0.785447	-0.048806	-0.0219989	-0.109408	0.246383	-0.167419	-0.173527	0.724228	0.0759066	-0.193189	-0.146054	0.0979012	0.0331575	-0.129696	0.510924	0.471047
0.0153915	0.0340322	0.0179578	0.00928889	0.0628807	0.00724794	0.00916988	0.0129074	-0.0775892	-0.0107956	-0.0100843	-0.0216054	-0.0033056	0.00197054	0.0251084	-0.0447932	0.0107102	0.0252839	0.0205363	-0.0361393	0.0362016	-0.0173955	0.0102328	0.0129869	-0.055616	-0.0168071	0.0145593	-0.0262469	-0.0144762	0.0146213	-0.000397401	0.00530848	0.000696651	0.00721772	-0.0601409	-0.00704097	-0.00187741	0.0198876	0	0.016758	-0.00443128	-0.0569968	-0.00374044	-0.0305187	0.0157983	-0.0184015	-0.0289697	-0.016644	0.0222755	-0.0223042
-0.0257711	0.020864	0.00298571	-0.0042719	0.0175484	-0.00553307	0.00928958	0.0164308	0.00940486	0.0074957	0.0231757	-0.00979769	0.0437953	-0.012513	0.00414076	-0.0483213	-0.0125393	0.0194346	0.0164208	-0.034377	0.0216763	-0.00740523	0.0148381	0.0162295	-0.0245186	0.00308026	-0.0282962	-0.00434475	-0.0265097	0	-0.0148937	-0.0168143	-0.0131849	-0.00180742	0.0195014	0.00371125	-0.0101181	0.0131974	-0.0108013	-0.0121419	0.0139687	-0.000312858	0.00967464	-0.0214867	0.0303778	0.0280874	-0.0285849	-0.0331745	-0.0170719	-0.0144865
-0.0356519	0.0166368	-0.00714253	-0.0134802	0.0270126	0.0209104	0.0153411	-0.00672063	0.00822248	-0.0266946	0.00517573	0.0274071	0.0335552	-0.0114317	0.00188128	0.0106566	0.00449968	0.028034	0.0209307	-0.00623639	-0.00886924	-0.00234013	0.031208	0.00950196	-0.0119534	0.0147304	-0.00774278	-0.0125312	-0.012195	-0.0105201	-0.00719827	0.00162996	0.0667533	-0.0209775	0.00135791	0.0465063	-0.0557211	0.0144899	0.00792005	0.0252577	-0.00821819	-0.00286843	0.0178706	0.0040712	0	-0.00951887	-6.35754e-05	0.00482983	-0.0128242	-0.026639
-0.0288554	-0.0255311	-0.0160984	0.020242	-0.0348506	0.00280494	-0.0253678	0.0518962	0.019005	-0.00191946	-0.0432162	0.0453095	-0.0158566	-0.0480878	0	-0.0362828	-0.0269083	0.0187938	-0.0598869	-0.0819083	0.00541967	-0.0138559	0.0208815	0.0069166	-0.039044	0.0348954	0.0522171	0.000974415	0.145094	0.169501	-0.0190425	-0.044733	-0.00868221	0.0594972	-0.0267364	0.0618115	0.24218	-0.0288283	0.0131712	0.125009	-0.0168564	-0.00991743	-0.0169343	0.124213	0.116134	0.021156	-0.0271766	0.154997	-0.0137844	0.00318639
-0.0605853	-0.13945	-0.112736	0.148642	-0.0932115	-0.0256901	0.0964945	0	-0.0834472	0.0284801	0.0344281	-0.0334736	0.0065886	-0.000493544	-0.0336207	0.00940424	0.150778	-0.00800606	-0.0362969	0.27843	-0.0800417	-0.0294711	-0.0754794	-0.123402	0.160394	-0.112136	0.0142163	0.175635	0.115594	-0.0846952	0.301568	0.0185432	-0.159481	0.136135	0.072983	-0.116776	-0.0850914	-0.0715791	0.0796321	-0.131161	0.0124834	0.123693	-0.0109593	-0.0601735	-0.121344	0.025658	0.247259	0.0794448	0.178077	0.114096
0.0180201	-0.00435071	0.0325214	0.0560901	0.0031674	0.0172599	0.0657267	-0.0255694	0.0327926	0.00691865	-0.0281715	0.00126114	-0.0126895	-0.0376808	-0.010322	-0.0256287	0.0251187	-0.0153792	-0.00266315	0.0134687	-0.0306728	0.00590882	-0.0108612	0.0265701	-0.023338	0.00134225	0.00232242	-0.00575194	0.0136992	0.0217432	0.0191763	-0.0273992	-0.0153879	-0.0160192	0.0194436	0	0.00041346	0.0045748	0.0273726	-0.00675157	-0.0507374	-0.0101356	-0.0205946	-0.0332811	-0.0171448	0.0170725	-0.0189064	-0.0305789	0.0176185	-0.024401
0.0196791	0.0108641	0.0161284	0.00541752	0.0574912	-0.0088599	-0.00640086	-0.0137886	0.0417248	-0.00837988	-0.00758567	0	-0.000149782	0.0148273	0.0040701	0.00962246	-0.0110043	-0.0264313	-0.0482836	0.024976	-0.00261499	-0.0386903	0.0274991	-0.000860636	0.00368176	0.0494127	0.0236576	-0.0125344	-0.0234817	0.0221963	0.00433056	-0.0525668	0.0480449	-0.0149233	0.002548	0.0172504	0.0348776	-0.0195434	-0.00429306	0.0552056	-0.0255496	-0.0397212	-0.0165747	0.0452094	-0.0113463	-0.035321	0.0278005	0.00872207	-0.0111183	-0.0187934
-0.0332252	-0.00774296	-0.0161901	-0.0321138	-0.0128848	-0.0456159	-0.0293197	-0.0104973	-0.0067298	0.00853687	-0.04794	0.184767	0.019221	-0.00282493	0.00489014	0.00578636	0.0014542	-0.0146645	0.00686845	-0.0238978	-0.00233138	-0.0287197	0.011725	-0.0372028	-0.00828951	-0.0244018	-0.00978903	0.0114494	0.0177424	0.0215794	-0.0187894	-0.000414411	0.094241	0.0553708	0.0505127	0.0107295	0.0433049	0.0140761	-0.00442164	0.0531371	0.0385134	-0.0069682	0.0342539	8.94326e-05	0.0641327	0	0.000744318	-0.0070845	-0.0138453	-0.0231428
-0.0257044	-0.00383233	-0.0157028	-0.0410686	0.0276606	-0.0238096	0.0109147	-0.0071216	-0.0227037	-0.00119297	-0.0191347	0.0121571	-0.00320631	-0.00127332	-0.033817	0.00570734	0.0378552	0.0291179	-0.0208605	0.0292764	-0.0223991	-0.01856	-0.0242336	-0.0272096	0.0290556	0.0023966	-0.000746086	-0.00670513	0.00648285	-0.0283931	0	0.0118939	0.00172475	-0.0100043	0.00167593	-0.0362902	-0.0238615	0.0677876	0.0187718	0.0106863	0.042323	0.010319	0.0193956	0.00651112	0.0210611	0.0253557	0.0411873	0.0618138	0.00589688	0.00830486
0	0.0156449	0.00337314	-0.00794193	-0.0551305	0.0614087	-0.00265737	0.0100976	0.0105014	-0.0725243	-0.0747118	0.230939	-0.0736769	-0.0685586	-0.0125907	-0.0026436	0.0597772	-0.0214712	-0.0863287	-0.00782425	-0.0557299	-0.0551447	-0.019434	-0.00134041	0.0109426	-0.027914	-0.0063918	0.00625448	0.0826588	0.0929608	-0.0178378	0.0330722	-0.0687603	0.007281	-0.0316044	0.0476014	0.139255	-0.0327385	0.040785	0.0603499	-0.0308127	-0.0649757	0.0635007	0.00692818	0.0455485	0.00222793	0.00167048	0.061389	0.00870023	-0.00183174
[truncated: 178 more rows]
[truncated: 8 more columns]
