# Supplementary material for: miR-125b Acts as a Tumor Suppressor in Breast Tumorigenesis via Its Novel Direct Targets ENPEP, CK2-α, CCNJ, and MEGF9
Source: PLoS One. 2013 Oct 3;8(10):e76247. doi: 10.1371/journal.pone.0076247 (PMC3789742; doi:10.1371/journal.pone.0076247)
Supplement: Table S3 — Differentially expressed miRNAs in an independent series of patients. Pools of tumor and normal tissue were analyzed in duplicate by different array platforms, as described in the Materials and Methods. Green indicates the miRNAs that were significantly downregulated in the tumor in relation with the normal tissue. Orange indicates that the miRNAs were upregulated. (XLS) [file pone.0076247.s008.xls]

## Sheet: SUPP T 2
SUPPLEMENTARY TABLE 3
miRNA	Pool N (new serie)	Pool T (new)	fold change (T/N)	miRNA	Pool N (new serie)	Pool T (new)	fold change (T/N)	miRNA	Pool N (new serie)	Pool T (new)	fold change (T/N)
hsa-miR-144	9.81155	7.80531	0.134494	hsa-miR-1267	4.92395	5.33649	1.51065	hsa-miR-616	4.4443	5.20152	2.13234
hsa-let-7i	10.0515	8.26137	0.166942	hsa-miR-450b-5p	4.92395	5.33649	1.51065	hsa-miR-2116	4.4443	5.20152	2.13234
hsa-miR-31	10.0879	8.41677	0.18804	hsa-miR-641	4.92395	5.33649	1.51065	hsa-miR-1252	3.79429	4.5526	2.13468
hsa-miR-103-2*	6.72	5.06689	0.191453	hsa-miR-1282	4.92395	5.33649	1.51065	hsa-miR-342-3p	13.2251	13.9871	2.14252
hsa-miR-615-3p	6.72	5.06689	0.191453	hsa-miR-630	4.92395	5.33649	1.51065	hsa-miR-758	5.09435	5.85768	2.1454
hsa-miR-145	13.3837	11.811	0.207494	hsa-miR-325	4.92395	5.33649	1.51065	hsa-miR-493*	5.09435	5.85768	2.1454
hsa-miR-422a	9.79697	8.26137	0.215326	hsa-miR-582-3p	4.92395	5.33649	1.51065	hsa-miR-1183	7.43065	8.19436	2.14622
hsa-miR-506	6.72	5.20152	0.219044	hsa-miR-589	4.92395	5.33649	1.51065	hsa-miR-141	10.7343	11.4983	2.1467
hsa-miR-99a	13.6167	12.1284	0.225757	hsa-miR-200b	12.112	12.5248	1.51106	hsa-miR-889	4.29884	5.06689	2.15555
hsa-miR-224*	7.02235	5.6028	0.241824	hsa-miR-135a	3.79429	4.21072	1.51655	hsa-miR-548b-3p	4.29884	5.06689	2.15555
hsa-miR-1537	6.72	5.33649	0.250696	hsa-miR-541*	3.79429	4.21072	1.51655	hsa-miR-938	5.43884	6.20764	2.15716
hsa-miR-451	11.1793	9.84428	0.263144	hsa-miR-519e	3.79429	4.21072	1.51655	hsa-miR-330-5p	5.43884	6.20764	2.15716
hsa-miR-496	6.66433	5.33649	0.265047	hsa-miR-497*	7.63356	8.05057	1.51742	hsa-miR-137	4.0316	4.80309	2.16299
hsa-miR-1236	7.92188	6.60771	0.268695	hsa-miR-484	9.75236	10.1704	1.51897	hsa-miR-2114	4.0316	4.80309	2.16299
hsa-miR-518c	6.48705	5.20152	0.276505	hsa-miR-367*	5.43884	5.85768	1.52019	hsa-miR-20a	11.0983	11.8722	2.16812
hsa-miR-205	12.6537	11.3692	0.276784	hsa-miR-1266	6.35971	6.78152	1.52472	hsa-miR-421	7.19802	7.97315	2.17087
hsa-miR-199b-5p	8.99665	7.71391	0.277278	hsa-miR-874	8.20812	8.63572	1.53358	hsa-miR-454	7.19802	7.97315	2.17087
hsa-miR-335	12.0049	10.7472	0.284297	hsa-miR-200a	10.5017	10.9361	1.54403	hsa-miR-1296	6.22464	7.01458	2.20325
hsa-miR-223*	7.11249	5.85768	0.28513	hsa-miR-220b	8.80696	9.24969	1.55695	hsa-miR-25	10.0267	10.8167	2.20342
hsa-let-7d*	6.72	5.47062	0.286681	hsa-miR-509-5p	7.97354	8.41677	1.55774	hsa-miR-1203	8.07181	8.87024	2.22203
hsa-let-7b	12.6126	11.3807	0.291737	hsa-miR-372	4.75776	5.20152	1.55856	hsa-miR-1264	5.18046	5.97901	2.22232
hsa-miR-518d-3p	6.82657	5.6028	0.29412	hsa-miR-2116*	8.65464	9.10953	1.57601	hsa-miR-17	12.3531	13.1558	2.23172
hsa-miR-125b-2*	6.82657	5.6028	0.29412	hsa-miR-519c-5p	6.82657	7.28284	1.57818	hsa-miR-93	10.2784	11.0844	2.23902
hsa-miR-125b	15.1074	13.9202	0.305066	hsa-miR-1226*	7.43065	7.89155	1.5855	hsa-miR-505	4.92395	5.73208	2.24372
hsa-miR-576-5p	5.09435	3.91176	0.306485	hsa-miR-937	5.26679	5.73208	1.59249	hsa-miR-433	5.60815	6.41695	2.24521
hsa-miR-98	8.11864	6.94027	0.307779	hsa-miR-654-5p	7.19802	7.66609	1.5969	hsa-miR-429	7.5688	8.38697	2.26635
hsa-miR-100	13.7703	12.5925	0.307935	hsa-miR-553	4.59749	5.06689	1.59904	hsa-miR-1268	10.9078	11.7262	2.267
hsa-miR-548e	5.60815	4.43386	0.309038	hsa-miR-23b*	4.59749	5.06689	1.59904	hsa-miR-19a	9.70633	10.5298	2.27848
hsa-miR-452	8.44818	7.28284	0.311817	hsa-miR-1270	4.59749	5.06689	1.59904	hsa-miR-920	4.75776	5.6028	2.32809
hsa-miR-494	8.62218	7.45858	0.312359	hsa-miR-19b-2*	4.59749	5.06689	1.59904	hsa-miR-760	5.00875	5.85768	2.33714
hsa-miR-1468	5.26679	4.10641	0.313367	hsa-miR-501-5p	4.59749	5.06689	1.59904	hsa-miR-622	4.59749	5.47062	2.39439
hsa-miR-493	6.22464	5.06689	0.314192	hsa-miR-2053	4.59749	5.06689	1.59904	hsa-miR-487a	5.43884	6.31469	2.4009
hsa-miR-551b	6.22464	5.06689	0.314192	hsa-miR-181c*	6.22464	6.69662	1.60316	hsa-miR-770-5p	5.09435	5.97901	2.42217
hsa-let-7c	12.4213	11.2653	0.314734	hsa-miR-297	6.22464	6.69662	1.60316	hsa-miR-675	7.86841	8.75767	2.43332
hsa-miR-486-5p	9.45128	8.3255	0.324399	hsa-miR-2276	6.22464	6.69662	1.60316	hsa-miR-548d-3p	4.4443	5.33649	2.44045
hsa-miR-1294	5.43884	4.31986	0.326613	hsa-miR-298	6.92719	7.40212	1.60789	hsa-miR-136	4.4443	5.33649	2.44045
hsa-miR-497	12.1149	11.0366	0.340175	hsa-miR-22	13.2547	13.7402	1.62487	hsa-miR-149*	10.2358	11.1307	2.44708
hsa-miR-132*	5.26679	4.21072	0.347821	hsa-miR-215	5.93082	6.41695	1.62601	hsa-miR-658	6.60699	7.51309	2.47464
hsa-miR-548f	5.26679	4.21072	0.347821	hsa-miR-376b	5.93082	6.41695	1.62601	hsa-miR-296-3p	6.48705	7.40212	2.49695
hsa-miR-1258	5.60815	4.5526	0.348001	hsa-miR-24-1*	5.93082	6.41695	1.62601	hsa-miR-1182	5.77266	6.69662	2.51925
hsa-miR-943	5.60815	4.5526	0.348001	hsa-miR-194*	5.60815	6.09573	1.62837	hsa-miR-1274b	11.354	12.2839	2.53418
hsa-miR-495	7.5688	6.51456	0.348457	hsa-miR-1912	7.69572	8.19436	1.64648	hsa-miR-655	4.92395	5.85768	2.54398
hsa-miR-16-1*	7.5688	6.51456	0.348457	hsa-miR-15b	11.6944	12.1931	1.64658	hsa-miR-193a-3p	8.65464	9.59052	2.54946
hsa-miR-101	10.34	9.31501	0.358785	hsa-miR-1975	12.5617	13.061	1.64755	hsa-miR-301a	7.11249	8.05057	2.55507
hsa-miR-378	8.99665	7.97315	0.359336	hsa-miR-194	9.14166	9.6424	1.64996	hsa-miR-572	5.26679	6.20764	2.56216
hsa-miR-616*	6.35971	5.33649	0.359433	hsa-miR-656	4.29884	4.80309	1.65575	hsa-miR-208a	5.26679	6.20764	2.56216
hsa-miR-33a*	6.48705	5.47062	0.361885	hsa-miR-875-5p	4.29884	4.80309	1.65575	hsa-miR-331-5p	5.26679	6.20764	2.56216
hsa-miR-450b-3p	6.08164	5.06689	0.362491	hsa-miR-744	8.62218	9.12781	1.65803	hsa-miR-192	8.55503	9.50903	2.59608
hsa-miR-376a	8.86372	7.84904	0.36252	hsa-miR-181d	5.09435	5.6028	1.66272	hsa-miR-762	9.97584	10.9465	2.63957
hsa-miR-2277	7.43065	6.41695	0.362874	hsa-miR-1979	8.71748	9.23289	1.67433	hsa-miR-142-5p	8.29253	9.26629	2.64789
hsa-miR-26b*	5.43884	4.43386	0.36605	hsa-miR-933	7.19802	7.71391	1.67512	hsa-miR-1293	4.75776	5.73208	2.64939
hsa-miR-573	5.43884	4.43386	0.36605	hsa-miR-505*	6.42433	6.94027	1.67522	hsa-miR-1208	5.09435	6.09573	2.72204
hsa-miR-126*	5.43884	4.43386	0.36605	hsa-miR-339-3p	8.58898	9.10953	1.68295	hsa-miR-595	8.80696	9.81064	2.7283
hsa-miR-518e	6.60699	5.6028	0.366343	hsa-miR-105*	4.0316	4.5526	1.68371	hsa-miR-95	4.59749	5.6028	2.73278
hsa-miR-523	6.60699	5.6028	0.366343	hsa-miR-1265	4.0316	4.5526	1.68371	hsa-miR-1291	5.93082	6.94027	2.7441
hsa-miR-218	7.19802	6.20764	0.371433	hsa-miR-130b*	3.9094	4.43386	1.68954	hsa-miR-548d-5p	4.0316	5.06689	2.81591
hsa-miR-1908	11.6258	10.6362	0.37172	hsa-miR-29a*	3.79429	4.31986	1.69144	hsa-miR-106a	11.5882	12.6251	2.82067
hsa-miR-302d	5.09435	4.10641	0.372342	hsa-miR-220c	6.08164	6.60771	1.69226	hsa-miR-105	4.29884	5.33649	2.82256
hsa-miR-424*	6.82657	5.85768	0.379502	hsa-miR-33a	6.08164	6.60771	1.69226	hsa-miR-517c	4.29884	5.33649	2.82256
hsa-miR-150	11.4781	10.516	0.382072	hsa-miR-200c	13.0078	13.5344	1.69321	hsa-miR-579	4.16131	5.20152	2.82981
hsa-miR-376a*	5.26679	4.31986	0.387933	hsa-miR-1286	6.92719	7.45858	1.70128	hsa-miR-637	5.26679	6.31469	2.85166
hsa-miR-127-3p	7.72589	6.78152	0.388928	hsa-miR-1323	4.92395	5.47062	1.72749	hsa-miR-766	12.623	13.6714	2.85299
hsa-miR-26b	11.2825	10.3452	0.391691	hsa-miR-555	4.92395	5.47062	1.72749	hsa-miR-191	13.0453	14.1209	2.93173
hsa-miR-31*	7.63356	6.69662	0.391826	hsa-miR-582-5p	4.92395	5.47062	1.72749	hsa-miR-671-5p	6.48705	7.56577	2.94094
hsa-miR-146b-5p	11.0743	10.1436	0.394267	hsa-miR-449c	4.92395	5.47062	1.72749	hsa-miR-659	5.60815	6.69662	2.96972
hsa-miR-15a*	7.02235	6.09573	0.39589	hsa-miR-154*	4.92395	5.47062	1.72749	hsa-miR-608	8.07181	9.16368	2.97984
hsa-miR-362-5p	7.02235	6.09573	0.39589	hsa-miR-1225-5p	6.60699	7.15411	1.72827	hsa-miR-765	7.75547	8.8484	2.98301
hsa-miR-1184	8.20812	7.28284	0.396422	hsa-miR-220a	6.66433	7.21974	1.74265	hsa-miR-208b	5.09435	6.20764	3.04435
hsa-miR-143	15.0008	14.0808	0.398545	hsa-miR-329	6.22464	6.78152	1.74522	hsa-miR-129-5p	4.59749	5.73208	3.10992
hsa-miR-299-3p	5.35302	4.43386	0.398855	hsa-miR-216b	6.82657	7.40212	1.7781	hsa-miR-708	7.43065	8.58396	3.16867
hsa-miR-613	4.92395	4.00681	0.399662	hsa-miR-522	4.75776	5.33649	1.78377	hsa-miR-1290	4.4443	5.6028	3.18516
hsa-miR-140-3p	12.39	11.5018	0.411389	hsa-miR-449c*	4.75776	5.33649	1.78377	hsa-miR-184	5.43884	6.60771	3.21833
hsa-miR-643	6.22464	5.33649	0.411414	hsa-miR-363	7.43065	8.01235	1.78909	hsa-miR-557	4.29884	5.47062	3.22771
hsa-miR-1915*	6.48705	5.6028	0.413028	hsa-miR-339-5p	8.07181	8.66094	1.80241	hsa-miR-32*	4.29884	5.47062	3.22771
hsa-miR-424	10.3895	9.50903	0.414594	hsa-miR-133a	8.07181	8.66094	1.80241	hsa-let-7a-2*	4.92395	6.09573	3.22774
hsa-miR-1287	5.93082	5.06689	0.421502	hsa-miR-647	5.26679	5.85768	1.80559	hsa-miR-921	6.22464	7.40212	3.24617
hsa-miR-508-3p	5.18046	4.31986	0.422909	hsa-miR-592	5.26679	5.85768	1.80559	hsa-miR-720	12.2523	13.4494	3.31018
hsa-miR-377	8.65464	7.80531	0.427703	hsa-miR-25*	5.26679	5.85768	1.80559	hsa-miR-664*	5.09435	6.31469	3.38833
hsa-miR-139-5p	8.25092	7.40212	0.427925	hsa-miR-338-5p	5.26679	5.85768	1.80559	hsa-miR-18a	7.43065	8.66094	3.42221
hsa-miR-1231	6.82657	5.97901	0.42846	hsa-miR-34c-3p	9.0949	9.6925	1.81774	hsa-miR-551a	5.60815	6.86266	3.50613
hsa-miR-1284	5.77266	4.93374	0.432176	hsa-miR-1909*	5.60815	6.20764	1.82118	hsa-miR-939	6.00719	7.28284	3.58104
hsa-miR-886-5p	6.92719	6.09573	0.435411	hsa-miR-488*	5.60815	6.20764	1.82118	hsa-miR-183	7.50124	8.78088	3.59537
hsa-miR-30e*	7.43065	6.60771	0.439138	hsa-miR-200b*	7.27934	7.89155	1.8445	hsa-miR-1255b	4.4443	5.73208	3.62473
hsa-miR-216a	8.20812	7.40212	0.446639	hsa-miR-590-5p	6.60699	7.21974	1.8455	hsa-miR-885-5p	5.93082	7.21974	3.62887
hsa-miR-559	5.60815	4.80309	0.447063	hsa-miR-1471	6.60699	7.21974	1.8455	hsa-miR-106b	11.0622	12.3518	3.63151
hsa-miR-93*	7.11249	6.31469	0.450319	hsa-miR-18b	6.08164	6.69662	1.84961	hsa-miR-155	7.50124	8.8484	3.84651
hsa-miR-1289	7.11249	6.31469	0.450319	hsa-miR-1260	12.4681	13.0952	1.87226	hsa-miR-124	7.02235	8.37184	3.85545
hsa-let-7e	11.3339	10.5504	0.456789	hsa-miR-7-1*	7.75547	8.38697	1.88042	hsa-miR-9*	8.07181	9.49499	4.15028
hsa-miR-487b	7.19802	6.41695	0.457913	hsa-miR-509-3p	3.68576	4.31986	1.88532	hsa-miR-342-5p	4.59749	6.09573	4.47382
hsa-miR-518b	7.92188	7.15411	0.464047	hsa-miR-548n	4.29884	4.93374	1.88682	hsa-miR-196a	5.09435	6.60771	4.54196
hsa-miR-135b*	5.43884	4.67583	0.466259	hsa-miR-570	6.22464	6.86266	1.89273	hsa-miR-488	4.29884	5.85768	4.75327
hsa-miR-600	6.35971	5.6028	0.469114	hsa-miR-635	6.22464	6.86266	1.89273	hsa-miR-1180	4.29884	5.85768	4.75327
hsa-miR-596	7.69572	6.94027	0.469801	hsa-miR-532-3p	10.7262	11.3653	1.89489	hsa-miR-96	7.11249	8.7101	4.94122
hsa-miR-520d-3p	6.48705	5.73208	0.470029	hsa-miR-187	4.16131	4.80309	1.89986	hsa-miR-516a-5p	7.19802	8.82624	5.09479
hsa-miR-512-5p	6.22464	5.47062	0.470469	hsa-miR-363*	5.43884	6.09573	1.92878	hsa-miR-625	4.4443	6.09573	5.21442
hsa-miR-126	14.0405	13.2893	0.471804	hsa-miR-198	5.43884	6.09573	1.92878	hsa-miR-1246	6.60699	8.26137	5.22985
hsa-miR-320d	8.20812	7.45858	0.472581	hsa-miR-598	5.43884	6.09573	1.92878	hsa-miR-182	9.65878	11.4222	5.83249
hsa-miR-490-5p	6.60699	5.85768	0.47269	hsa-miR-711	9.16448	9.82194	1.92988	hsa-miR-30b*	4.0316	5.85768	6.20946
hsa-miR-193b*	6.60699	5.85768	0.47269	hsa-miR-499-3p	6.48705	7.15411	1.94852	hsa-miR-1253	6.48705	8.47463	7.29791
hsa-miR-500	6.08164	5.33649	0.474659	hsa-miR-148a	11.93	12.6007	1.95564	hsa-miR-936	6.48705	8.58396	8.14102
hsa-let-7b*	5.93082	5.20152	0.482247	hsa-miR-548g	4.92395	5.6028	1.97162	hsa-miR-1283	4.75776	6.86266	8.20634
hsa-miR-195	15.5331	14.8119	0.486177	hsa-miR-885-3p	7.81298	8.50273	1.99322	hsa-miR-210	7.02235	9.24969	9.27515
hsa-miR-223	10.456	9.74092	0.489158	hsa-miR-877	7.11249	7.80531	1.99935	hsa-miR-425	9.94972	12.3518	11.0464
hsa-miR-642	5.26679	4.5526	0.48959	hsa-miR-362-3p	7.35678	8.05057	2.00128	hsa-miR-203	7.19802	9.70475	12.2648
hsa-miR-609	5.26679	4.5526	0.48959	hsa-miR-423-5p	10.214	10.9204	2.02669	hsa-miR-519a	5.43884	8.15968	15.1931
hsa-miR-190b	5.26679	4.5526	0.48959	hsa-miR-182*	5.60815	6.31469	2.02696	hsa-miR-375	8.29253	11.0559	15.8538
hsa-miR-34a	7.5688	6.86266	0.493548	hsa-miR-106b*	5.60815	6.31469	2.02696
hsa-miR-586	5.77266	5.06689	0.493729	hsa-miR-374b*	4.75776	5.47062	2.03982
hsa-miR-769-5p	5.77266	5.06689	0.493729	hsa-miR-21*	6.60699	7.34359	2.08881
hsa-miR-147	5.77266	5.06689	0.493729	hsa-miR-632	4.59749	5.33649	2.09384
hsa-miR-1233	9.23088	8.53031	0.496303	hsa-miR-1306	4.59749	5.33649	2.09384
hsa-miR-449b*	11.0864	10.3915	0.499117	hsa-miR-542-3p	5.77266	6.51456	2.09992
